# Supplementary material for: Examining the effects of upward social mobility on women’s workplace experiences in China
Source: Front Psychol. 2025 Sep 19;16:1628896. doi: 10.3389/fpsyg.2025.1628896 (PMC12492638; doi:10.3389/fpsyg.2025.1628896)
Supplement: Supplementary file 2 [file Data_Sheet_1.csv]

zstar_	外卷想法很美好，不过有一种表叫“学表”，喜欢在你睡觉的时候偷偷开始转动
失眠怪Soo	我写了一篇报告，大概两千多字，几页A4纸。 我室友看我写了两千多字，决定写四千多字，内容差不多，但是增添了一些可以在课堂上口头汇报的项目，打印出来比我厚一倍。 我看到他的报告，心里一慌，重新修改了我的报告，加入了大量图片辅助说明，又增添了一些对相关内容的复述，凑够了一万字，打印出来一个小本儿。 室友看见我改过的报告，也坐不住了，他东拼西凑堆了整整两万字，图片数据表格一应俱全。 我也坐不住了，最后我们都向老师递交了小册子一样厚实的两份报告。 和其他人的报告比起来，我们做的成果可能没有太大差距，但是后期修饰的功夫实在太足了，老师理所当然给了我们两个A+，并不是因为我们观点令人眼前一亮，也不是因为我们研究方法多么创新，和其他的A+作品相比，我们只是单纯的靠辛苦换一个人情分罢了。 那之后其他人看到我们的例子，也都大幅提升了自己的报告页数，并且在其他课程上也如法炮制。 终于有一天，有的学生抱怨道，…
菊次郎の投柒	*你的粉丝增加了快一倍。 *为什么？ *因为你的粉丝全部快裂开了！
多崎作Onizu	这个视频除了离谱的地方全都合理，但如果你再仔细想想，你会发现这个视频没有一个合理的地方
逆流__而上	内卷夺笋，一道极其难以烹饪的菜，往往需要使用马保锅和川建锅来处理，马保锅通常是不用火的，但这里需要使用好家火。这道菜在离谱里没有记载做法，处理起来非常折魔。同时，这道菜最好不要配三莲一起吃，否则内卷的滋味过浓会引起不适。如果遇到开雪的天气，这道菜是首选。而在外面吃饭的时候，点了这道菜，别人就会觉得你确石装杯。[doge]
喵介善太	笑死根本想不出骚话[doge]
在庭院中歌唱	上学期老师让每个人都做一个很简单的ppt，介绍自己喜欢的一本书，大家都在十页左右，有人整了个五十多页的，但也仅仅是五十页，多出来的四十页也就是加上图片以及百度复制粘贴的内容，但老师给了高分，还在上课的时候着重夸了这位同学认真用心。到后来大家再做作业都是量越多越好，每个人都被逼着要做出应该比正常水平多好多的作业，这算不算内卷[辣眼睛]
断罪の皇帝	内卷本质就是资源有限吧？如果资源足够多，大概也就不会卷了。。。世界的本质矛盾啊，貌似不可调和
前塵若煙	我高中的時候室友和我說 “大家都別努力 都當倒數第一 這樣大家都是第一名” 於是我信了 然後月考他考了全班第一 我倒數前十 nmb 可惡啊啊啊 好好學習去了
放下剑的骑士	本意大概是无法与外部竞争获取更大收益，就是无法做大蛋糕。只能在内部竞争获取更大的分配比例，就是给自己的那片蛋糕切大一点。而视频及现在人说的，大部分是后者的表现形式。
菊次郎の投柒	不是，就我内朋友，内头发太白了就是，之前早上一拉窗帘，内阳光一照，头发都冒光知道吗，这还没什么，最主要的是，他晚上睡觉还掉头皮屑知道吗，那头皮屑就成天往下喇喇，你看，这，这，全是(小猫洗脸)早上起来还以为上铺下雪了呢，宿管一进来，看我们搁那堆雪人呢，还有几个打雪仗的，那雪球乎我脸上，我一尝，嘿，咸的，你尝尝吗你，尝吧尝吧尝吧尝吧尝吧
变成贡品喂饱喜顺先生	记得一个视频下面有人调侃，给你一个亿，但你必须放弃中国国籍加入他国国籍（自选），你愿意吗。本来就是图一乐，结果下面的回复，从只玩五千万，到只要一千万，只要一百万，到不给钱也行，最后成了倒给钱也愿意。这也能卷起来我是真的没想到
司马微沁	┳━┿━┓ ┃ │ � ┃ │ /|\ ┃╭�╮ ┃╰�╯ ┃ �� ┃ � �������� �‍��‍��‍��‍��‍♀️�‍♂️�‍⚕️�‍⚕️
铃鹿寨	我们裂开几瓣吧，这样up就是百大了[妙啊]
零食铺	小时候吃了800包德芙，我妈把我从16楼扔下去，笑死，我一路顺滑到底，根本死不了 小时候吃了两箱士力架，我妈把我锁地下室两年，笑死，根本不饿 小时候偷喝了我爸的红牛，被我爸追着打了三天三夜还在跑，笑死，我的能量超乎你想象 小时候偷喝了10瓶雪碧，我妈罚我站在太阳底下，笑死，爽快的一批 小时候偷玩真传奇，我妈罚我一年没有零花钱，笑死，根本不缺钱 小时候一次吃了10盒炫迈，我妈罚我跑几百公里，笑死，根本停不下来 小时候偷吃100支夏日奇兵，我妈罚我站在太阳底下暴晒2个月，笑死，太阳都给冻住
会咬人的团子	内卷咋的了，错的是这个时代，而不是内卷中努力获取第一的人，有的人根本不喜欢去与他人竞争，而是和自己竞争，不断挑战，获得属于自己的成功人生，这种人是有的，而不仅仅是要争第一
HailinYang	以为是肉卷
tan根号三	中间那段歌严重怀疑是你自己唱的[doge]
juyyyju	内卷还有个更形象的例子，平时大家都在一楼天天拥挤着坐电梯，人越来越多，结果某一天某个人爬到2楼坐电梯，后来2楼人也多了，就有人爬到3楼，爬到4楼，爬到。。。。
鸡蛋_华盛顿	笑死，卷的人都再卷 不说了，我去卷了[OK]
zstar_	外卷想法很美好，不过有一种表叫“学表”，喜欢在你睡觉的时候偷偷开始转动
失眠怪Soo	我写了一篇报告，大概两千多字，几页A4纸。 我室友看我写了两千多字，决定写四千多字，内容差不多，但是增添了一些可以在课堂上口头汇报的项目，打印出来比我厚一倍。 我看到他的报告，心里一慌，重新修改了我的报告，加入了大量图片辅助说明，又增添了一些对相关内容的复述，凑够了一万字，打印出来一个小本儿。 室友看见我改过的报告，也坐不住了，他东拼西凑堆了整整两万字，图片数据表格一应俱全。 我也坐不住了，最后我们都向老师递交了小册子一样厚实的两份报告。 和其他人的报告比起来，我们做的成果可能没有太大差距，但是后期修饰的功夫实在太足了，老师理所当然给了我们两个A+，并不是因为我们观点令人眼前一亮，也不是因为我们研究方法多么创新，和其他的A+作品相比，我们只是单纯的靠辛苦换一个人情分罢了。 那之后其他人看到我们的例子，也都大幅提升了自己的报告页数，并且在其他课程上也如法炮制。 终于有一天，有的学生抱怨道，…
菊次郎の投柒	*你的粉丝增加了快一倍。 *为什么？ *因为你的粉丝全部快裂开了！
多崎作Onizu	这个视频除了离谱的地方全都合理，但如果你再仔细想想，你会发现这个视频没有一个合理的地方
逆流__而上	内卷夺笋，一道极其难以烹饪的菜，往往需要使用马保锅和川建锅来处理，马保锅通常是不用火的，但这里需要使用好家火。这道菜在离谱里没有记载做法，处理起来非常折魔。同时，这道菜最好不要配三莲一起吃，否则内卷的滋味过浓会引起不适。如果遇到开雪的天气，这道菜是首选。而在外面吃饭的时候，点了这道菜，别人就会觉得你确石装杯。[doge]
喵介善太	笑死根本想不出骚话[doge]
在庭院中歌唱	上学期老师让每个人都做一个很简单的ppt，介绍自己喜欢的一本书，大家都在十页左右，有人整了个五十多页的，但也仅仅是五十页，多出来的四十页也就是加上图片以及百度复制粘贴的内容，但老师给了高分，还在上课的时候着重夸了这位同学认真用心。到后来大家再做作业都是量越多越好，每个人都被逼着要做出应该比正常水平多好多的作业，这算不算内卷[辣眼睛]
断罪の皇帝	内卷本质就是资源有限吧？如果资源足够多，大概也就不会卷了。。。世界的本质矛盾啊，貌似不可调和
前塵若煙	我高中的時候室友和我說 “大家都別努力 都當倒數第一 這樣大家都是第一名” 於是我信了 然後月考他考了全班第一 我倒數前十 nmb 可惡啊啊啊 好好學習去了
放下剑的骑士	本意大概是无法与外部竞争获取更大收益，就是无法做大蛋糕。只能在内部竞争获取更大的分配比例，就是给自己的那片蛋糕切大一点。而视频及现在人说的，大部分是后者的表现形式。
菊次郎の投柒	不是，就我内朋友，内头发太白了就是，之前早上一拉窗帘，内阳光一照，头发都冒光知道吗，这还没什么，最主要的是，他晚上睡觉还掉头皮屑知道吗，那头皮屑就成天往下喇喇，你看，这，这，全是(小猫洗脸)早上起来还以为上铺下雪了呢，宿管一进来，看我们搁那堆雪人呢，还有几个打雪仗的，那雪球乎我脸上，我一尝，嘿，咸的，你尝尝吗你，尝吧尝吧尝吧尝吧尝吧
变成贡品喂饱喜顺先生	记得一个视频下面有人调侃，给你一个亿，但你必须放弃中国国籍加入他国国籍（自选），你愿意吗。本来就是图一乐，结果下面的回复，从只玩五千万，到只要一千万，只要一百万，到不给钱也行，最后成了倒给钱也愿意。这也能卷起来我是真的没想到
司马微沁	┳━┿━┓ ┃ │ � ┃ │ /|\ ┃╭�╮ ┃╰�╯ ┃ �� ┃ � �������� �‍��‍��‍��‍��‍♀️�‍♂️�‍⚕️�‍⚕️
铃鹿寨	我们裂开几瓣吧，这样up就是百大了[妙啊]
零食铺	小时候吃了800包德芙，我妈把我从16楼扔下去，笑死，我一路顺滑到底，根本死不了 小时候吃了两箱士力架，我妈把我锁地下室两年，笑死，根本不饿 小时候偷喝了我爸的红牛，被我爸追着打了三天三夜还在跑，笑死，我的能量超乎你想象 小时候偷喝了10瓶雪碧，我妈罚我站在太阳底下，笑死，爽快的一批 小时候偷玩真传奇，我妈罚我一年没有零花钱，笑死，根本不缺钱 小时候一次吃了10盒炫迈，我妈罚我跑几百公里，笑死，根本停不下来 小时候偷吃100支夏日奇兵，我妈罚我站在太阳底下暴晒2个月，笑死，太阳都给冻住
会咬人的团子	内卷咋的了，错的是这个时代，而不是内卷中努力获取第一的人，有的人根本不喜欢去与他人竞争，而是和自己竞争，不断挑战，获得属于自己的成功人生，这种人是有的，而不仅仅是要争第一
HailinYang	以为是肉卷
tan根号三	中间那段歌严重怀疑是你自己唱的[doge]
juyyyju	内卷还有个更形象的例子，平时大家都在一楼天天拥挤着坐电梯，人越来越多，结果某一天某个人爬到2楼坐电梯，后来2楼人也多了，就有人爬到3楼，爬到4楼，爬到。。。。
鸡蛋_华盛顿	笑死，卷的人都再卷 不说了，我去卷了[OK]
人美心善潘金莲	《关于我来得早却想不出骚话这件事》
彳亍黔行	我高中的时候室友和我说 “大家都别努力 都当倒数第一 这样大家都是第一名” 于是我信了 然后月考他考了全班第一 我倒数前十 nmb 可恶啊啊啊 好好学习去了
哈哈你想要三连吗	还记得大学军训的时候，去上了个厕所，然后死活想不起来自己是哪个队伍的，看了视频我才知道，是三连[脱单doge]
转身ベ便是一世	都别扯什么内卷了，你不卷别人卷，干就完了[傲娇]
女仆好耶	这便是现在学生压力越来越大的缘故，标准不断提升，我们学校就我这专业保研最低分数从前些年的82左右到如今87都未必能保上的程度，可想而知。要知道，大学生自杀事件真的一年比一年多了。可以说，这会严重破坏掉某些高中学弟学妹们对美好大学生活的幻想了。供给和需求还真是个矛盾的存在啊[捂脸]
果茶加芋圆	@爱喝咖啡的猹 笑死哈哈哈哈哈哈哈哈哈哈哈
不问青山过几里	我本来呢就每天都去教室早读，一直都有这个习惯，一开始只有我一个人，但是每次考试成绩出来别人看到我老是第一就眼红，学我天天早早去教室坐着，读了没几分钟就玩手机，说话，吵的要死，妈的真恶心，自己不好好学也不让别人学个狗东西，以为天天学我早来教室十几二十分钟就能成绩好?信了你的邪，自己感动自己?
光影的B站频道	我以为是一个非常有教义的视频，结果就是一个搞笑/开车视频
但是据了解	好活，但是有点烂，不过也是挺好的，可惜对我来说比较烂，只是太好了，没体现出烂的感觉，所以相对好来说，有点烂，总体来说还是好，好中不足就是烂了点。他本身是好活，但就是因为过于的好，显得有点烂，他没有烂到一定程度，不能称之为好，所以我们认为这个好活是烂的，好到极致的烂，只有再好一点点，才能不落入好而不烂的窠臼，实现烂中有好。
世世不辍的屠龙少年	成为更好的自己和内卷不是一个东西，两者都是为了提高自己，只是方式不同，内卷不是很道德，但话又说回来，这个社会谁还在意道德呢，他内卷，专业前几，奖学金，保研，你说他内卷，是啊，整个社会不是这样吗？就连农村的两个超市都会内卷的，但我更喜欢成为更好的自己，尽管身在内卷之中
coooooool__	@内卷 @外卷
铝乐金猫	《调教》[脱单doge][脱单doge][脱单doge][脱单doge][脱单doge][脱单doge][脱单doge]
迩琦	洪某人为什么还不翻我牌子[抓狂][抓狂][抓狂]
旭煞宇	up制作视频不宜，所以大家还是给我点个赞吧[doge]
SexyDogKing	没办法，生活中内卷怪太多了。你要一直和他解释吗？他只会说你不行来恶心你[Cat_lonely]
白嫖破防真君	这不点个赞[doge]
萧霄霄	内卷，可以理解为所谓努力的通货膨胀，本来棒棒糖只要1元钱，慢慢的居然要8元钱才能买得起。根本原因就是棒棒糖的数量是有限的，而想要棒棒糖的人越来越多，于是棒棒糖就变成了竞价拍卖的方式卖出，为了得到这个棒棒糖，要比别人用更多的钱来买到，实际也就是付出更多的努力去得到棒棒糖。而付出的努力归根结底对棒棒糖的数量质量不能起到多少作用，只是一眛地增加了竞争成本。对于一些大的考试来说，这其中最爽的就是各种教育机构和培训班了
杨阿几	看完点了出去又点了进来补上了三连，谢谢，在众多令我焦虑的视频里，你是唯一让我开心的。
口香糖恶魔与冰封之神	我竟然浪费了1分46秒在这个毫无意义的视频上，有这个时间我都刷完好几道题了！[Cat_fight]
-泉此方-	我真的好想根据自己能为世界做些什么或者为自己实现人生价值而活，而不是为了一张纸上的分数而活或是为了薪资的高低而选择做什么，英特耐雄纳尔，就一定要实现
南柯一枕梦黄粱	就像在跑步的时候，有人说一起跑，慢慢跑。但是这种人往往会跑在前面，然后信了的人就落在了后面[doge]
不爱吃苦呱	来早了可以说骚话，笑死，根本想不出
婉狗_waner	确实[doge]你一定会给我点赞
夜幕之羽-	看到这个标题我心尖一颤[2233娘_吐魂]
一只彩狗	关于我前一秒在动态都没看到下一秒就在推荐首页看到up更的视频以为这是老视频这件事
Mousseちゃん	可现在网上好多人拿自己不内卷给自己啥也不干好吃懒做当借口，在他们口中只要努力就是内卷。
檐上冬雪	人人都在骂内卷 人人都在卷中卷
哈士奇味儿的哈士奇	别念了[微笑]今天我终于想出如何很清楚地描述我目前的情绪与处境：我就像一条鱼，却在沙漠里和骆驼们赛跑。人家是跑得远不远的问题，而我是死不死的问题。[妙啊]每天都像在做有参考答案也做不出来的高考数学最后一题最后一问一样的状态，更何况我还没参考答案。绝了。
天才魔法美少女阿柒	虽然但是，每个人都考90分与每个人都考60分真的一样么？
樊咚咚咚耶	笑死 想当up老婆[脱单doge]根本当不了
七草荠你太美-	密卷——把香甜的蜂蜜抱住卷起来[脱单doge]
花圆银行	找几个做事的孙子，一天亏上千到几万不等，能坚持的滴滴，手机就能操作，0收益，必赔！
JunJun____	开学几天了，感受最大的两个字就是拥挤，无论什么资源都要抢，干什么都要排队，自习的地方不早起根本抢不到，还有很多是晚上提前占好位置的，所以我干脆去cafe了，环境好，安静舒适
niko喜欢小羊呀	以前不知道在什么地方看到了一个描述内卷含义的评论，觉得挺形象的，内容是: 内卷就像是在电影院看电影，第一排的人站起来了，于是后面的人为了能看到就都站了起来。然而实际上大家都可以坐下来看的。[捂眼]
Mirror_Q	但为什么我有在一些h话题里看到内卷这个词[脱单doge]
哈尔滨Theshy	确石[doge]
疑惑星人直呼内行	热评就在眼前，我却想不出骚话[妙啊]
账号已注销	因为在自习室只能关音量看字幕的我，好像错过了什么好东西[脱单doge]
小何efIs	两分钟，好早
小太阳赛高高高高	大家都要放好心态，不要无意义内卷哦[亲亲]
擅长背锅的黑马	这次是热乎的[doge]
鴱无	《关于每次抢到前排而说不出骚话的我》
小生刘太极-	前排
下善	腾讯思维
口亨口即口亨口即	我只想说，对于这种情况，完全没有要在意的必要呢，卷任你卷，我只管做好自己的事情就可以，说的�在意你做的怎么样一样，这就是�
無_菓	看了视频之后我明白了内卷，但是，应该怎么解决呢？[难过]
里森堡工兵代表	好一个谐音[doge][doge][doge]
书生从来不带剑	给粉丝宝贝的8个建议 01 关于寂寞 哪有寂寞，不是广大的呢；我们只有“一个”寂寞又大又不容易负担，并且几乎人人都有这危险的时刻，他们情愿把寂寞和任何一种庸俗无聊的社交，和与任何一个不相配的人勉强谐和的假象去交换…… 但也许正是这些时候，寂寞在生长；它在生长是痛苦的，像是男孩的发育，是悲哀的，像是春的开始。 你不要为此而迷惑。我们最需要却只是：寂寞，广大的内心的寂寞。“走向内心”，长时期不遇一人——这我们必须能够做到。 居于寂寞，像人们在儿童时那样寂寞，成人们来来往往，跟一些好像很重要的事务纠缠，大人们是那样匆忙，可是儿童并不懂得他们做些什么事。 02 关于“xing” “xing”，是很难的。可是我们分内的事都很难；其实一切严肃的事都是艰难的，而一切又是严肃的…… 身体的快感是一种官感的体验，与净洁的观赏或是一个甜美的果实放在我们舌上的净洁的感觉没有什么不同；它是我们所应得的丰富而无穷…
观澜math	学校说调剂名额多，今年扩招，笑死，根本一个上线都没有
特效个人练习生	这种大纯白背景太过于伤眼，溜了溜了[辣眼睛]
幼麟院	看完我懂了，只要人人都不三连，每个up主就都是优秀的[捂眼]
程寒兮	2021 考研加油[微笑][微笑][微笑]
今梦明朝	别尬黑，他唱歌真的很好听，我和我的另一半就都很喜欢[doge][妙啊]
AAA专业刮腻子刷墙	内卷的在学习上面太有体现了[囧]
Bubble_糖酒粥	我好喜欢uppp[抓狂]
Bubble_糖酒粥	up才大学么[暗中观察]
拉钩不许变	已三连[热词系列_好活]
听音乐的Toto	笑死，根本卷不完
吃番茄的叶酱	太棒了，听完洪某人唱歌我就去学习[doge]
守护者魄月	《经 典》
鼬鼬yoou	这视频刚发出来我就在排队了
25岁了还没去过海底捞	这集活一般啊[doge]
-WhyU-	为什么没有中卷呢？[doge][热词系列_知识增加]
亮晶舞羽	呦呵，又飞回来只鸽子[doge]
吃饱噜_	刚好
虾饺饺饺饺子	热乎的
比丘尼__	包贝尔我来了[脱单doge]
咖啡不加糖_lll	来啦
Crimson美食家	我就不该带着我妈一起看[捂脸]
软趴石	无意冒犯，真的无意冒犯。但我也真的很想知道这种视频有意思的点在哪儿。包括期墨这种，我确实get不到...不会是因为代沟吧...
青鸾殿下	我在别人玩的时候学习，等别人期末周了开始复习了我天天在宿舍打游戏，还问他们来不来，还一到10点就睡觉，家人们，我做的对吗[doge]
鬼泣1234	如果没有我做倒数第一，又怎能衬托你的第一，如果没有我的躺平，又怎能衬托你的努力呢？两相比较，你能有今天，感恩的不该是你的老板，而是我，懂吗，我的存在衬托了你的价值
冷语ace	卷起了后浪[doge]
9周半_	入关[doge]
乐双OwO	[tv_皱眉][tv_皱眉][tv_皱眉][tv_皱眉][tv_皱眉][tv_皱眉][tv_皱眉][tv_皱眉][tv_皱眉][tv_皱眉][tv_皱眉][tv_皱眉][tv_皱眉][tv_皱眉]
穷与穷奇	内卷，不就是高中放学等公交发现全是人，然后就往前面走一个站等，后来前一个站人也多得不得了，不得不再往前走一个站吗，还有食堂抢饭，原本大家都慢慢走去食堂，然后有人开始慢跑过去，到最后不得不下课提前几分钟记好鞋带，准备百米冲刺[笑哭][笑哭]
取了一个叫卡布的名字	给不懂内卷是什么意思的小伙伴，视频里说：内卷是恶性竞争的代名词
兵无常形	你们俩伞兵吧
雨囿雪草珠	我们二模考试刚考到
Jaylesliet	相信不是只有我一个人看成肉卷
小蘑菇云同学	“内卷”这个词绝对不能用在学习上，因为内卷是恶性竞争，是需要避免的，如果为了在学校里不“内卷”，大家都不努力学习，都考零蛋，大家都一样差，大学招生名额还是不变，偶然考了一分两分的几个人就去上大学去了，这样看似大家变轻松了，但从学校出来的却成了一群毫无用处的废物。内卷是一群人争抢一块大小不变的蛋糕，但学习却是把自己的蛋糕做大。内卷是相对的，学习是绝对的，很多同学就是因为没有认识到这一点才说别人卷，觉得自己已经很努力了（但实际上并没有），没得到好成绩纯粹是因为其他人
困困的咸鱼	“夺笋”
磁鳝土块	奋斗哔4000＋
姜饼小鱼子	[doge]这个视频是作者熬夜卷出来的
悬空呆毛	[哦呼]
风子姥爷	你这个up主蛮有意思的 迟早你就是百大up主之一[热词系列_好活][热词系列_好活]
某家小知	你为何如此有才
我还差一块钱	每次考试的时候，我问同学们，你们会吗？考完试我问你觉得考得怎么样。会过吗？然后得到的回答都是，不会，我觉得我会挂。然后我每次都相信大家都不会，然后我也以为大家都会挂，然后就我自己不会，就我会挂。然后从那以后。我都不相信别人说自己会挂了。
最佳追剧人hahaha	我能默默说考编加油!
智慧么么	你挺猛 你贴膜 学到了
鸹貔不吃肉	我直接在评论区内卷，麻烦大家给个赞[妙啊]
七酱-owo	作者你不对劲[doge][热词系列_夺笋呐]
一苇以渡黄埔江	总有比你厉害的，反正总有个比你厉害的
惹尘埃是非丶	卷来卷去还不是有关系的走着捷径
33086254628_bili	[喜欢][喜欢][喜欢][喜欢][喜欢][喜欢][喜欢][喜欢][喜欢][喜欢][喜欢][喜欢][喜欢][喜欢][喜欢][喜欢][喜欢][喜欢]
张北海	已秒点收藏
艾达琪Adagio	内卷是现象，蛋糕太小人太多才是本质
Liuvie_	教育永远是来分层的
我不想名字太长233	内卷是啥[思考]
逆熵AI	可是这跟我这个老咸鱼有什么关系呢[崩坏3_糖葫芦]
Intowind	囚徒困境下内卷是所有人的最优解，破解内卷只能靠扩大待分配的资源总量，或者重复性的博弈，劝参与者选择一起躺平是不现实的哦
进击の蛋	@崩坏3
夜静未明	1999年大学扩招之前，考大学被人称作“千军万马过独木桥”，即时在那种情况下，也没有出现补习班盛行的情况，大学扩招到现在，考大学不是什么难事，不知从何时起，变成了在拼补习班，在遍地都是大学生，自己觉得没优势的时候，有人又选择了考研
原味奥利奥_	md，看成肉卷[辣眼睛][辣眼睛]
关键在果奇酱	内卷主要因素还是人口问题。
ごていぶん	外卷想法虽然好，但外卷只能卷那么一两个，内卷你一努力卷的可是所有比你低的人根本不在一个量级上好吧[微笑]
须臾石	卷到极限就画上句号了
頔珞	还好我不一样，大学别人都争先恐后参加活动，而我只参加自己喜欢的，有意义的，时不时进入修仙状态。只要能毕业就行，本来就不是什么一流大学，学好了自己的专长还怕金子不发光？
橙子汽水不要气	好家伙，让我来做第986个评论[OK]
东街保安	歌星up主 [热词系列_爱了爱了]
Ripple2023	本来自己默默努力就行了，总有人要和我比较，一定要超过我踩你一脚，那我总不能老实啊[笑哭]真的是被迫卷。 现在的风气已经是看一下书就要被说成卷，我真是吐了
漫漫漫漫漫舞	我看了半天以为是做好吃的结果给我笑的肚子疼
hunimi_house	白水煮万物 大饼卷一切 压力前无幸存 我直接泫然而流泪
游阿拾	我写完了作业，别人说要抄，而且再抄的基础上，他还把错的给改了，还不告诉你，然后他得分比你高
粳米的碎粒度	热门第一！阿洪快看啊[打call][打call][打call]
污泥uniii	别睡了，我辅助贼猛(战绩可查)，11点包夜，赢一把我们就去排队。
闲庭街的瞎子	内卷，卷的时候卷发棒折痕朝向外面，手持卷发棒朝自己卷动[吃瓜]
摩卡ke	简单来讲 内卷一定程度能提升人才培养，但是相应的会有更多人被淘汰 阶级也会更难跨越
__海平	然而室友根本不会出去玩
湊ナ_	但现在情况就是，就算知道这种行为是卷，也不得不去做[无语]
我愿为你奏响高天之歌	最后，其实女蜗补天比盘古开天地要早个几百几千年[doge]
毛毛qwq么	当我觉得这个视频很河里的时候我发现我并不河里 但是发现这个up如此不河里的时候，我又觉得我觉得这个视频很河里的我十分河里 只能说[热词系列_不愧是你]
小夭盖	所以，，，，，，我材料都准备好了，这个up不是美食区吗？[tv_大哭]
Kula_Diamond	那俩人确实是啥比[呲牙]
符拉迪沃斯托克之鱼	你们都躺好别卷了，这样我就不用那么努力就能成为人上人[大哭]
误入中年的甲戌人	但“人之初，性本恶”[笑]
abc_efghijkl_n	这学期舍友天天泡图书馆，好不容易没课的时候本来想回宿舍，但是看她们都去图书馆我也被迫泡图书馆[辣眼睛]虽然泡的有点难受，但不泡又心慌[跪了]
老哲君	还是好好学哇
LOK_1017	我点进来的瞬间还以为是《这个美术社大有问题！》的內卷[笑哭]
崩崩小圆帽陪你过年	内卷（involution），本意是指人类社会在一个发展阶段达到某种确定的形式后，停滞不前或无法转化为另一种高级模式的现象。 “内卷”最早的“出处”是几张名校学霸的图片。现在很多高校学生来指代非理性的内部竞争或“被自愿”竞争。该词在大学生中广为流传、屡次出圈，引起了一波又一波网络讨论。
Uneneuropathie	比烂是吧[疑惑][疑惑][疑惑]
唐天洛路思	三连了[热词系列_三连]蹲up主的点赞[害羞]
炫糖小能手	突然觉得！国外不就是这样吗（外卷）各种职业福利待遇？极其的各方个面的要求上面多给，而不是自己多做？
曹贼你说的梅子呐	只要我看每个视频都不点赞，就相当于每个视频都点了赞[哈哈]
吃冰箱的微波炉	我信了，你们呢
周巨然	好活，当赏[狗子]
不做买卖的边老板	印度直呼内行
あ親こき新	好家伙排除竞争就不存在什么比好比坏的问题了，高，实在是高。
大象大象呢	所以S B中的S赢了
嚼奶嘴	阿这..我以为真的卷饼[笑哭]
婆娑九生	[吃瓜]首页来的，我以为我关注了你，谁知道居然没有[吃瓜][吃瓜]
禅雅塔里木河	只有内卷的人才有话语权，献出一点爱的都只能被参加内卷的资本吞噬殆尽[doge]
嶽嶽HH	两眼一争，开始竞争
打倒新时代门阀豪强	小时候吃了800包德芙，我妈把我从16楼扔下去，笑死，我一路顺滑到底，根本死不了 小时候吃了两箱士力架，我妈把我锁地下室两年，笑死，根本不饿 小时候偷喝了我爸的红牛，被我爸追着打了三天三夜还在跑，笑死，我的能量超乎你想象 小时候偷喝了10瓶雪碧，我妈罚我站在太阳底下，笑死，爽快的一批 小时候偷玩真传奇，我妈罚我一年没有零花钱，笑死，根本不缺钱 小时候一次吃了10盒炫迈，我妈罚我跑几百公里，笑死，根本停不下来 小时候偷吃100支夏日奇兵，我妈罚我站在太阳底下暴晒2个月，笑死，太阳都给冻住 笑死，根本不缺骚话[doge]
阿佛德	大家都不学习，大家都是第一 按照这个逻辑 只要人类灭绝了，世界就没有人再痛苦了[OK]
日出东山起	为什么只能投两个币？
bili_497231126	沉迷B站无事做？不如来做点兼职！复制粘贴这段话，一起做个复读机，每天收入0硬币，周围憨批都在做，反正闲着也是闲着，不如挨顿骂[doge][doge]
桥以桥YQ	好勇敢，居然敢唱歌 [doge]
给点低保吧-	过审鬼才洪某人[脱单doge][脱单doge]
洢晔	好家伙，我们班都是外卷，学校往死里赶作业互抄作业，回家打游戏打的飞起。
一之冷筱月	没看懂[笑哭]
吃不饱的路灯	确石[狗子]
Eddy_Shen	内卷挺正常的啊，你不进步就会被取代。
鸽子精的自我修养	内卷对应的不是外包吗
猪肚只因	21考研党不说什么，看到标题直接三连
排酱	我高中的时候室友和我说 “大家都别努力 都当倒数第一 这样大家都是第一名” 于是我信了 然后月考他考了全班第一 我倒数前十 nmb 可恶啊啊啊 好好学习去了
明天估计下雨	听我说听我说，大家一个人都不三连，up主一个三连没有获得，也不会那么生气了
#NAME?	外卷，把外国美少女的......
ck-淸薔仔	笑死，但没完全笑死
sdakaj	0:13
aaaaaaannnchor	热乎的
成为你的双翼	？[热词系列_知识增加]
私人文学	笑死 根本抢不到前排 不会吧不会吧 不会真的有up主以为我会是前排吧哈哈哈哈哈哈哈哈哈哈哈哈哈哈哈哈哈哈哈哈哈哈哈哈哈哈哈哈哈哈哈哈哈哈哈哈哈哈哈哈呜呜呜真是笑死了呜呜呜呜呜呜呜呜呜呜呜呜呜呜呜呜呜呜呜呜呜呜呜呜
猢喍君	内卷是啥意思，不懂这个梗
三鷹同学	高 实在是高
洋柿子成长日记	懂了，这就去拉着室友打游戏[脱单doge]
佩奇不叫大狗	洪某人回复我明天立马暴富[脱单doge][脱单doge][脱单doge]
小叔叔veiyu	来早了
蓝晓尹	笑死，根本不去图书馆[妙啊]
千钰EL	确石
当妈教主	笑死，根本三连不了[doge]
小张爱吃小熊软糖	卷
铁血小芳厨66	八分钟，还是温的，笑死，根本没骚话可讲
想娶17岁太太_	老公们“内卷”是啥[绯赤艾莉欧_老婆]
犽凝_	[热词系列_三连][OK]
勋痕·Hambob	卷是真的卷，短也是真的短 你仔细想想，不卷怎么能得到三连呢？
护肝片过于real	一键[热词系列_三连]
晴天丶晴天晴天	有一嗦一，“确石”
殤熵	呐卷
吃吃吃糖醋里脊	so内卷到底是啥意思[热词系列_知识增加][热词系列_知识增加]
鸡哥不会寄	6分钟
吃辛束椒的口苗酱	只要我们都白嫖up的视频，up就不用担心自己的视频出现内卷[妙啊]
linnnnng__	完了完了 我看不出内卷是啥意思
秋生菜什么菜	[妙啊]
芝芝Venture	怎么样都是第一[doge]
韩han0128	前排[妙啊]
艾口酱	我赌一块钱我会白嫖[doge]
Clemens	(应该没有人看到叭 “全体目光向我看齐 我宣布个事—— 我是个伞兵[脱单doge]
呆瓜不呆但是很瓜	来辣
Clarinet_L	我说咋没弹幕了
新鲜-感_	[热词系列_好活][热词系列_吹爆]
六边形超行的	好早好早！！！
咩鸭呦-	热乎的！
呆瓜不呆但是很瓜	芜湖
bilnd-ori	小洪更新的也太快了[星星眼]我要给他100个三连[星星眼][星星眼][星星眼]（）
叽里咕噜向北葵	才发现我来得早是已经看完了这件事】
wxl彩羽	想不出骚话[doge]
椰子才不混球	好活当赏
屁味白糖	呦，这不是洪某人吗，今天不见，播放量这么拉啦[doge]
陌上公主	hhhhc我好早
我是琳酱鸭	[doge]
帅比_一只	内卷，一种古代（划掉）现代非常有名的卷饼[doge][doge]
十年一觉o	好像每句都很有道理，好像每句有都很没有道理[doge]
雾见竹	来的好早!
bilnd-ori	可算靠前点了[妙啊]
林柏霄	第四[doge]
荼蘼胡	第七！骄傲自豪！
黑龙江里的大马哈鱼姬	一分钟 出息了
乡下劫魂	[妙啊]
钟离老爷子又风湿了	来了
biscuit小饼	来了
Ningzzzzx	前排！
诺坎普的鸭	我是第一
旅行者今晚吃什么	1播放11评论，啊这
KeptUWaitingHuh	[热词系列_热乎]
罗小猫呀Lucia	一播放七评论[热词系列_知识增加]
花圆银行	好早[热词系列_知识增加]
半山夭夭	好早！
pu_ci	来啦来啦
一串字母rxy	来了hhhhh
奈落颜夕	这是怎么过审的？[笑哭]
战略失败的伤心dee	这是在嘲讽内卷吗？
bluewhiteyellow	在花园吃花卷， 在春天吃春卷， 那么，秋天我吃秋卷，没问题吧[doge][doge]
咋毛线	@我叫池瑶 [辣眼睛]
恶魔Decade	问 何为内卷
十言十妄luna	为什么不是美少男的内衣[妙啊][doge]
食不食噎碳饼	真的有种寿司叫内卷[doge]
小川什么都知道	唉 人多是根本原因 但是还引进外人来占位置 优秀的没什么可说的 那些连中文都不会讲的留着干嘛呢？
展颜消宿怨一笑泯恩仇	物竞天择，适者生存 卷不上去，才反感内卷
没人要的杠铃	前排
小马小马555	第四[保佑]
趁早爱上你了	您没必要在这嘲讽别人吧
依稀梦色	最大的问题还是，人人都是自私的，都想自己多吃一口，不然根本不会卷，卷就代表着有动力，觉得自己有机会，其实是⑧行的。
Polonaise-	求个bgm
小李路子野-	@是王夕夕呀
幻野拜占庭球	在这个视频下，我突然想到了另一个视频里的一句话：“作为情绪稳定的成年人我们要卷腹，我们不要内卷。”
飒飒の寒霜	“你们俩伞兵吧” 视频结束 推荐视频 ——————— 丨 丨 “确石” 丨 丨 � 洪某人i —————— □95.4万 □3178 立即播放 就离谱[热词系列_知识增加]
转轴拨铉三两声	@扒菠萝鸭 内卷
降水后冻土	就怕这逆大天的思想被某些人听到后真去效仿[吃瓜]
Aalto-	真不戳
大橘很稳健啊	@啊烫烫烫烫
可爱杜废物	内卷一次不是格尔茨提出的吗
零的余切值	视频的结束有一句“你们两xx吧”，然后就给我推荐视频“确石”[热词系列_好家伙]
小杰在么	大多数情况下，别为自己的懒惰找借口，说卷的大多数都是借口
教宗Shark立VAN	躺平也是在卷，因为躺平了以后比你躺的更平的人会说你在卷，为了不卷你就只能躺的更平，相比之下那些之前说你卷的人也变成了卷别人的人，他们只有更加努力的比你躺的更平以期让你变成卷王，如此循环往复，躺平的过程也是在内卷，不过竞争的规则变成了谁躺的更平[doge]
席筑之	我想补课吗？我想加班吗？狗才想。关键是，有些人想让所有人当狗，毕竟大多数时候，狗比人好使
裂空wujs	(｀・ω・´)
毅力烟雨	说实话，内卷是不存在的，或者是无处不在的。
游逸_	只要我们每个人都白嫖，up之间将没有竞争[doge]
永雏那啥子折竹	“用尽力气维持，哪怕只是表面上的得体。 读了很多道理还是依旧没钱的你。 被卷了吧！！ 在钢筋水泥土的树丛 为什么下班的时间永远和老板说的不同 我们都忙于生计 我们都低首祈祷 我们都遍体鳞伤 我们的老板都虚有其表 朗朗读书声与那太阳升起的早上 月亮落下，你只买得起你家对面的小巷 这是个最好的时代，人人不服输 网络让距离都缩短，能人都浮出 人人有工作，我们人人不绝望 学校让人人有学上，却也人人搞直播 远渡重洋的学生以为把世界认清 却对楼下睡花坛的流浪者感到震惊 充满优越感和自信还认为没有过错 大言不惭的指责对方怎么不去直播卖货 生命是没意义的，因为你我终将死去 时间的长河会抹去你我存在的痕迹 可自从人类学会相爱的那一刻起 婚姻就成了人类史上最大的悲剧 理解或不理解都罢了，相信你所相信的 我们无法去改变你我的生老病死 但至少你有权利去选择你的对象” ————姜云升《芸芸众牲》[doge][do…
浅雾雾	哈哈哈哈哈你好可爱啊啊啊
整齐的黄槐	富贵不还乡，如锦衣夜行。 吃得苦中苦，方为人上人。 万般皆下品，唯有读书高。
我是躺平人	[热词系列_知识增加]
憨憨怡宝崽	可以转载借用一下图书馆那段视频吗？[doge]
全网封杀	一个人努力了，成绩会提高，一群人努力了，分数线会提高 连上学时间都要卷，原本调到7点50到校，一看别的班要求7点40前，于是班主任便也要求7点40前，那调整到7点50上学有什么意义，搞不懂，还拖了5分钟放学呢[无语] 笑死 躺平得了，该怎么样怎么样吧[给心心]
杭四猎妈人	BGM是上课铃声[辣眼睛]
赶羊的牧人	所以内卷到底是什么意思啊？[热词系列_问号]
rrrrrrena	原来我在卷[微笑]。没事，我要卷赢他[doge]
平兰大旗我来扛	当努力开始没用的时候
粥州鱼	说的好，只要我们不给没一位up三连，那么每一位up都是最棒的b站第一人[歪嘴]
永遠-跟党走	这弹幕1000多条都到哪里去了，我怎么就看见零星的几条，还以为我没有开弹幕[辣眼睛]
余年染	现在上街乞讨都得换着花样，乞丐内部都内卷了，一再打击了我上街乞讨赚钱的想法
北緯叁捌	从你的收藏夹里也能看出[tv_难过]
无视闲人	哈哈哈哈，学校查迟到，每次早上快到点的时候好多人都往教学楼里跑，当然也包括我，我总在吹哨前1分钟进入教学楼。有时候那个拦人的学生会和老师，到点了有时候却不会拦人，原因是当时人太多了，可能会缓个一俩分钟再拦人。我每次和人群一起跑的时候，我就在想，要是全校都不跑，都不按点进入教学楼，那是不是那个查迟到的就不会拦人了[OK][OK]
Moonshine_bread	内卷到底是个啥，看得我一脸懵
Game夏小森丶	别人卷别人的吧，我佛我的[阴阳师缘结神_开心]工作中不溜就行，放轻松点，你没那么多观众[喵]
黑化强百倍漂白弱七分	怕什么，管他卷不卷的，苟到最后应有尽有
不温柔的猹	失棉来的，有趣
小绪酱	有人骂我内卷，但他们根本不知道我追求的是努力那个过程，至于结果从来没有想过要争到什么不现实的，就算长辈希望我全拿最好名次，我依旧该干嘛干嘛
绫舞墨	确石
深深破大防	内卷是什么
急需毛绒绒能量	大学，写实验报告，一两句话再配上几张图就能讲完的事，有些人非要写个40几页，然后老师就说你写得少，不认真，说什么别人40几页把自己的想法，途中遇到的问题，怎么解决的全写了，你只写个十几页，你自己都不重视，那给你分低也别怪我咯。不好意思，组作品设计是我负责的，任务的重难点全是我突破的，我什么想法从成品上不能看？我就是不喜欢说废话，我调试没遇到什么问题，我写个屁[微笑][微笑]
民刑宪理史英政	我以为是教我怎么做卷饼的[微笑]
CatsRcool	[doge][doge][doge][doge][doge][doge][doge][doge][doge]
小溪流水滑啦啦	喜欢加班的看到别人不加班不要心理不平衡
尸妹i	剧场效应
笙笛破晓	有人说我水经验，我上去就是一巴掌，不是废话么，不水怎么升级，以前不懂，看帖总是不回。一直没升级和增加经验，现在我明白了，反正回帖15字就可以升级，还可以有经验。升级又需要经验，于是我把这话复制下来，遇帖就回，捞完就闪 我只是来赚积分的。（连表情都不换的那种）
纳西妲唯一的男朋友	内卷是什么[疑惑]
RFYOPPO	卷而怀之
青月旅人	卷，都可以卷
狱某人	我好想你啊阿瑜[大哭]
现在学画画还来得及吗	总觉得你讲得有道理，可又有哪里不对(~_~;)
小教授ii	别开黄段子玩笑。
小卷鱼宝	[捂脸]
zrx_jjsnw	十几岁的年纪可以说说拒绝内卷，二十几岁，还有人敢不卷吗[跪了]
一罐茶叶	啊这，我看成【肉卷】 进来的，还以为是什么好吃的东西[笑哭]
心态很好的小小红	每次真实体会到内卷都是在算综测的时候，表面都在玩，结果背地里竞赛奖拿的一个比一个多，只有更努力才不会被淘汰，现时代的学历膨胀真是狗屎
B-Suuuuli	好啊！
C1oud1ove	哈哈哈哈哈哈哈哈哈哈哈哈
幼稚园的嗝儿	所以内卷到底是什么
爱穆啊	[脱单doge]
Scarecrowbok-	往死里卷
菜头猪F	我帮up主转发，只收5块钱[抠鼻]
没灬想到吧丶	跟不上时代了哈哈
甘栗仁儿	快被卷死了，今年效益不好，搞末位淘汰，干得不好直接调岗，平时下班早退的小伙伴，今天都齐刷刷坐在办公室。唉，往后的日子越来越难熬了。
知畏	[大哭][大哭][大哭][大哭]
楚天以南_	希望这个世界没有内卷[保佑][保佑][保佑]
缦络络	好像是很强的人一起竞争有限的资源
食众魔	一旦你想内卷的话，我祝你早日遭到我和我的同志们的降维打击。
叫我问舟大人	内卷到底是啥啊，我咋没懂[笑哭]
萱萱萱尼	笑死 根本卷不动。只想摊在盘子上..
一牙牙西瓜	复试绞肉机[微笑]
柴犬学长	内 卷 [doge]
Philiphuissss	有人说我水经验，我上去就是一巴掌，不是废话么，不水怎么升级，以前不懂，看帖总是不回。一直没升级和增加经验，现在我明白了，反正回帖15字就可以升级，还可以有经验。升级又需要经验，于是我把这话复制下来，遇帖就回，捞完就闪 我只是来赚积分的。（连表情都不换的那种）
洛圣都交通委	有人说我水经验，我上去就是一巴掌，不是废话么，不水怎么升级，以前不懂，看帖总是不回。一直没升级和增加经验，现在我明白了，反正回帖15字就可以升级，还可以有经验。升级又需要经验，于是我把这话复制下来，遇帖就回，捞完就闪 我只是来赚积分的。[滑稽][滑稽]（连表情都不换的那种）[OK]
大大大大大眼仔121	囚徒困境告诉我们 要让所有人都不内卷绝对不可能[OK]
mm神原凉子	我悟了 高中隔壁班老师规定最后一个到班上的就算迟到，于是他们班学生来的越来越早，以至于我都还在悠闲地去上学他们班已经有人因为迟到在接受批评了，这原来就叫内卷啊[热词系列_知识增加]
橘色流浪虎	��春卷
墨墨不吃小孩儿	按照视频里面说的，如果每个人都是倒数第一，那么反过来大家都是第一。举一反三，如果每个人全都白嫖了，那么反过来大家全都三连了[脱单doge]
优越高贵天龙人	(=・ω・=)
夏逃	牛哇
三分钟热度被打爆	投机取巧的人（极小部分）争夺了很多收益还合法，剩下的人为了小部分资源而。。
阳光色的午睡	分享。。。奢华的词[生病]
牵好我的绳子主人	好！！！
牵好我的绳子主人	好
FJL要FIGHTING	我也不想卷，可没办法，不卷就再也卷不进去了，不甘心自己掉队，不甘心自己成为差的一个[哭泣]所以就很羡慕，不用怎么卷，也在最前面的同学，而我这样的人不卷就真的被甩出去了
u1tramarine	据我观察，我身边经常卷别人的人天天都在抱怨内卷，我觉得内卷是相对的，如果你觉得内卷很恼火，多半自己也在卷别人，比如你会抱怨保研太卷，实际上不卷的人根本就没强求保研，快快乐乐地本科出来工作[脱单doge]
吃饱就是撑了	up主您可太有意思了[OK]
无垠白溪	[热词系列_知识增加]
沈霂深	绍兴话是骂人的好像
是烟火的错	这个内卷给我看饿了
天天都哈哈哈的小丸子	卧槽这个视频终于让我知道内卷是什么意思了
厍狄离遥	内卷到底是什么意思呢？
只会睡懒觉的六木啊	内卷是什么意思啊
解放一切-	转移矛盾罢了
逍遥乐师	内卷是什么？
你该不是舔苟吧	。。。我开始以为是手术缝合内卷。。
优游以彬蔚	我的本科学校想内卷都卷不起来[笑哭][笑哭]
温莎LV	好搞笑
蛄涌者	[热词系列_好家伙]给你一个亿，但你必须放弃中国国籍加入他国国籍（自选），你愿意吗。（复制的）
兰亭演绎trpg	理论上来说，排除出卖灵魂和不择手段的竞争方式（往往是不合理的竞争标准造成的），必要的竞争是有益的。 主要问题还是在竞争标准上。 热爱学习，多练才艺，刻苦练武等都是好事。 但是只看考试分数的比法就不好了。 好多人都是被逼得放弃，然后沉迷游戏的。 这里特别是想对还在成长期的兄弟们说： 找个自己热爱的方向，全力以赴的拼搏吧，不要消极，说实在的，社会并不是单一标准的，社会啥样，一般家庭的父母说了不算，所以很多事还是得靠自己想，想不明白，就先凭直觉动手做。 这样才能摆脱冷气，向上走。
乔元思	我之前不知道内卷是什么，然后我室友看到我的手工作业说，现在内卷已经这么严重了吗？我一脸懵逼，然后她就解释了哈，也没解释清楚，但大哥，我真的就只是想做、在家闲着没事做的啊，而且本来也不难，本来老师也这样要求的，你自己慌着放假不看要求，怪我吗[微笑][微笑]
夜雨千年梦	有意思，所以大家都别学习了，就好好吃喝玩乐吧
爱不爱耀君	一点都不想卷，有时候就是被一句话刺激到的。我的诗歌史论老师，给我们布置的小组作业是诗歌讨论纪要，就相当于赏析诗歌，规定的字数是六千字，对于一个5-6人的小组来说这很正常，一人最多写一千二百字，但是对于两人小组一人就要平摊到三千字，于是我去问了老师能不能减少点字数(我也没抱着老师你一定要少字数的要求去问的，就是看看有没有希望)，结果，这老师来了句:有的两人小组能写到八千字的呢，你们字数不够会被扣分的。就这一句话，把我刺激到了。但凡你说什么规定六千字不能变啥的我都能接受，你说这句话啥意思啊？然后我们小组交了八千多字的作业上去。这老师还在课堂上洋洋得意，你们就是要逼一逼，一逼什么都能做到[辣眼睛][辣眼睛][辣眼睛][辣眼睛]
食墨磕	什么目的
你一毛钱都不给我	WTM，卷死了
留黄书啦	花里胡哨的，工贼罢了
近地遥感	我想起我每周十点的线性次代数课 有人七点半就去占座位 九点准备去上课发现前排全被占完了 这也要内卷？无语啊
知了_了了	内卷，我以为是让头发内卷[辣眼睛]
林艺文哥哥	[笑哭]我理解的内卷:不得不跟一些争抢工作上对自己有利的资源，不是你死就是我活的恶性竞争，并不是通过正当手段得到的资源，而是通过一些背后操作参与对自己有利的资源，比如，讨好你并不喜欢的同事，拉他/她跟你一起，但最后得到利益的一定是自己。。
见墙南鹤	内卷是什么意思呀，最近的心梗吗？
阿列克谢-库涅兹佐夫	想要洪某人脱了衣服打我[tv_皱眉]
阿喀琉斯	建议学美国，部分人快乐教育
7呀哈喽F	100%的社会资源，其中的80%掌握在20%的人手里，而剩下的80%的人就只能去争取那20%。而优秀的人就会最大程度的去争取，大家都在争，蛋糕无限细分，均分。[吃瓜]
粥粥沉迷美色	懂了，只要没有人三连，就没人是白嫖怪了
大贤量思	最后唱的直接送走了[捂脸]
不吃鱼土狗	如果大家都是废柴的话，那世界上不就没有废柴了？ ——[doge]
林静彧	不懂就问，说真的，到底什么是内卷？
初以寒凌	我们系有次交一个结课作业，做ppt，老是说最少要做8页，有人做了30+页[疑惑]最后一节课老是说了句：有些人做了几十页，废话连篇，重点都没有废话连篇，你是在做广告吗。但是老师没有说是谁，只是说说的是谁自己心里清楚。[嗑瓜子]
marshall918	[热词系列_知识增加]
秋蝉鸣于夜	所以我不三连，不关注，这样就没有百大up(￣(●●)￣)这种内卷
爱喝拉菲的拉菲	话说，这会不会被未来人当做通假字[doge]
一汽-大众	史上最惨官方来求关注了[大哭]大家都是善良的小可爱，所以能不能时常来看看我[热词系列_我太南了]
神笛明乐	.￰.￰.￰
时间女神的恶作剧	适度学习益脑，沉迷游戏伤身
木雨AFJL	一个PPT汇报，最开始大家一个人讲10分钟，卷到最后，一个人讲30+分钟
是休休的休	(¦3【▓▓】
等罗小黑更新中	感觉up的风格好像口水三国啊[妙啊]
LAZY绪	喝着的水，喷了
白胖白胖狗儿	怎么解决内卷啊
牛油辣和	看了绝了
咆哮的大怪	芜湖？！
I白S糖I	所以说内卷到底啥意思。qwq
bili_195278663	粥给僧人吃应该是够的，偏偏有人吃不饱
花味的咸鱼	内卷昴？[doge]
Sun丶鹭	有的人仅仅为了实现自己目标，但是大多数家长不管，就一定要第一。[笑哭]
影响训练了	都是给资本打工的，别卷了
偽NYN_official	还以为是内圈刮[大笑]
枝江火警	当电影院第一排观众站起来时，第二排人不得不站起来，最终所有人都会站起来。
阿琛En	https://b23.tv/eslnjf
方方方好看	上学期班主任在课上说“我不赞成大家熬夜”，却夸赞了熬夜通宵做小组ppt的同学，当然他们做得很好，他们值得夸奖。她说“我不提倡大家内卷”，转头又说“大家有时间可以写一篇和课堂内容有关的小论文，不是强制的哈”。啊，什么叫“不是强制”，就怕到时候没有交论文的小丑只有自己，这样倒不如直接布置成作业。
非洲捡破烂的拉老板	你们俩伞兵吧，笑死，本来就是[吃瓜][吃瓜][吃瓜]
抠脚大汉长得帅	建议投稿科普区[doge]
栞那栞栞我	内卷 喜欢画老婆[捂眼]
无想の一心	太累了太累了，真的卷不过，躺又不好躺 其实真正的一劳永逸不是开源吗，把卷饼做多，或者卷饼已经够了，只是分配不好[doge]
knock07	监听我 昨晚刚说了内卷
bili_318141459	内卷没毛病，主要是无效，成就感低，效率低，而且老板多给钱，所以都当老板吧
可心只有一颗傻糖糖	努力从来都没有错
GGGobl1N	4级号是一种可爱的生物，它会用头蹭蹭所有路过点赞的人，并发出软乎乎的声音 (=・ω・=)（每日乞讨0/1）
是天线宝宝本人	我竟然看成了肉卷[辣眼睛]
68315341442_bili	科技是第一生产力
啊呀呱哈bababa	好贱啊，我去学习了[doge]
备用文件夹1	标题党。
彩笔惠子	呜呜呜呜呜给孩子书念吧[生病][生病]
FlyingBucket	Up，我给你写了一首藏头诗 白日放歌须纵酒， 嫖姚何日破重围。 好是春风湖上亭 ， 爽气朝来万里清。 三万里河东入海， 连山断处大江流。 别巷寂寥人散后， 想见城南春水深。 [热词系列_妙啊]
辣鸡都不可以	笑死，从内卷漩涡里跳出来的我现在躺平当咸鱼[doge]我觉得读书时代可以卷一下自己，上班以后就不要卷了，费命
幻想星sky	我卷不动了，我就是个萌新[doge]
你最亲爱的UFO	自己为自己充电
39219151940_bili	当你开始外卷，你的学霸室友们翻了一个白眼并和你绝交了
彼得林奇的门徒	头一次听这个词，可能中年跟不上趟了。我认为这个词完全是大学生患得患失的中二产物，愿意努力就努力，不愿意也没人逼他，大学生竞争？考试分数是他自己的谁跟他抢了？之所以会有这种压力，就是因为该学时候他没学，看别人学他又烦，才有功夫琢磨出这些没用的东西来。不充实心虚。
1runaway7	草啊我一直读的juàn，原来是第三声啊[捂脸]
松島奈奈醬	哈哈哈哈哈 up主说话好搞笑 我像被点开了笑穴 哈哈哈哈哈哈哈�
本哥不爱吃辣条	你怎么知道我不知道内卷的意思，好嘛，这就给我推送了
平胸奈奈子	攀比心作祟罢了
阿凯Keith	️️ ️️ ️️
Sexxxiboyi	不行啊 不卷，没学读了[难过][难过]
心安_____	[辣眼睛]
XXXSagittarius	这up主不三联可惜了
准时不早退的炫炫	你们个卷去吧，我早就run到火星了
萌萌哒的海苏	所以，内卷到底是什么呢？ 其实就是无法在整体上向外扩张规模，只能在内部进行无意义的残酷竞争，以保证体制的正常运转。
怒火红莲	内卷的本质是生产力低下而竞争者不断变多，这种结果是必然并且不可调和的,解决办法要么大幅提高生产力要么大幅减少竞争者。
火柴人列扎	好家伙，最后都排到韩国起源了。[笑哭]
catcat3	我们已经在作了，看看今年的结婚率[OK] 不结婚，不谈恋爱，不生孩子屁事没有
全家阴过2030	要不是图书馆那点地儿连十分之一个学校师生都装不下，谁去排队啊，快点多建点图书馆多开点自习室啊喂！
山稻彰	当大家看完都不一键三连的时候，是不是意味着大家都已经一键三连了[脱单doge][脱单doge]
自嘲自讽自逍遥_K	就冲你最后一句话，三连给了
nsj17563	[抠鼻]想调教up，开始排队
#NAME?	外卷不是都去争倒一，而是在内卷的过程中真正学会了东西。内卷者是大一高数100分，三年不学到本科毕业只能答60分;外卷是大一高数90分，三年之后还能到90分。总而言之，外卷是讲知识真正变为自己的力量
FT-43	有没有卷卷[滑稽]
SNSQ	放宽心态就好
吸兽石	@戴夫的玉米卷
缹	老板语录：别人比你有背景，比你聪明，还比你努力！你拿什么跟别人比！
起个名为毛这么难	要么卷，要么向上爬，没有第三条路来走，躺平是等死罢了。
茶a竹	最后这来一句“你俩伞兵吧”，然后视频下面up另一个视频题目叫确石[笑哭][笑哭][笑哭]
小白的狐li	你到最后自己都笑了
飞翔的伽黎柏	为什么会内卷呢？多思考思考本源吧
久赧	这是什么神仙UP主
起这么早干嘛	其实主要是有那种想要的比别人多而且不择手段的人
曾经沧海难为雨	看的想吃卷饼了，这得多好吃才能这么多人抢
陟天天	今年考研属实卷。。
农拳山夫	我觉得良性竞争比合作进步来得快，一合作可能就是宿舍齐齐睡了，一有一个突然发奋，睡多一分钟我都觉得不安心，脑海里满是学习[doge]
徐素衣	我从没有这个事物的时候开始排队[doge]
正确的三观君	补习班最喜欢内卷的学生，报个1000的课不够，我要报一万块的课，因为我感觉我居然6个小时在睡觉，不行我太懒啦太没有自制力了。笑死我，我男朋友就是这样
Zzz麻油	我从你妈妈出生时候开始排队[doge][doge][doge]
就是离谱谱啊	所以up大学了耶？
Heitimberg	跑操排队喊口号，不玩不吃不睡觉。
用决斗带给大家笑容	卷起来了卷起来了（
ajy-1019	内卷不是柔道的动作吗？
饺子肉饼	当咸鱼也不容易，一出学校进入社会会被吊打
上古神烦	神级解释
失落的fish	内卷到底什么意思
PT_LQ	Up玩的花样多哦
趁早爱上你了	以后就看到学习的人直接嘲feng。nei卷 就天天玩游戏能玩出未来？
Serena_Butterfly	“懒人的存在其实对㊓会是有贡献的。他们减轻了㊓会的竞争性。”
那壹絲回憶기수	本科的时候，选修教育学，小作业让写报告，老师特别认真负责，写得多凑字数的反而分数低，正道的光啊[星星眼]
很烫的红色的纳西妲	喂！美少女的内衣是什么鬼[2233娘_吃惊]
少年闰土的瓜	985就那么几所，每年考研究生的快400w人，这样下去，只能越来越卷[酸了][酸了][酸了]
少年闰土的瓜	我也难受，本来自己脑子就很一般般，从小学就是班上一般般的学生，初中被爸妈交了钱送进好的重点初中，一直是班上吊车尾，高中也是被爸妈花了点钱送进了省重点还是吊车尾，靠着一众老师死拉硬拽才读了个北京的211，结果还是材料专业。看着未来生活的压力和材料专业尴尬的前景，今年花了好大决心跨考了985的计算机想要个好出路，辛苦了一年考了360多结果连复试线都没够到，眼看着快毕业了，没考上觉得自己真对不起父母对自己这么多的投资，我也想上985，也想拿高工资，也想能让父母轻松一点，但奈何计算机考研一年比一年高，我材料的想跨考除非考接近400。本科没考上985，考研连线都没到，有时候会想，我本来就是一个懒狗而已，要不就这样算了吧，最后还是爬起来试了试，但每次结果总差一点的时候，都不知道自己费了这么大劲是在干什么，可能这就是半吊子吧[大笑][大笑][大笑]
咯噔今天白嫖了吗	[doge]
Hen-g	漂亮[doge]
螺蛳粉儿_	哈哈哈哈哈哈哈哈哈
James路飞君	为了能在8点申请到图书馆固定座位，需要6点半到。7点到的，笑死，排队的人早满了。
花间木篱	可是按你这个逻辑来说，外卷难道不是放纵自我吗？？？？虽然我感觉你是想开玩笑。但还是有一点计较吧。
长得超级超级俊	我觉得其实游戏策划一天比一天猖狂不上心对待游戏反而要大量氪金才能充钱也可以用这种思维模式解决，你不冲了不玩了不就好了，让他没钱可赚，就会认真做，他肯定不会丢了他的饭碗，但总会有伞兵还要无脑充钱，让这个游戏维持下去。
比旁人早五小时	我地铁跑酷最高记录17万分 我20万 我一亿 我1000亿 我永远比你多1 我永远比你多2 。。。。。
山眉海目间寻风月-	万物皆可卷[doge]
奋斗不息007	[doge]室友考过四级了，老子直接通宵背单词，等着下次考500[doge]还是这样好，互相竞争，互相进步[妙啊]
元气满满的容与	每次期末都有人被拉去医院[doge]
图里奥得斯	我们需要全面战争！
迟四年	人是为自己而活，卷不卷无所谓
日常懒癌的流年	真累啊
倭瓜i	看了评论道理我也懂了，但到底怎么办啊？无语[大哭][大哭][大哭][大哭][大哭]
宇宙静静悄悄	好耳熟啊，是獭獭的配音？
青夜yu	艹哈哈哈哈哈哈哈哈哈哈哈哈哈哈哈哈哈哈哈哈哈哈哈哈哈哈哈哈哈哈哈哈哈哈到最后只有我一个人外卷了�
牧吖	卷吧，根据质量守恒定律卷的越多，竞争越小
-衣晨-	视频里那个“小人发出[爱心]”的表情，是我的大学一名教师的名字谐音（应该是原创）……不知道在这里能不能找到组织[脱单doge]
我就是那小仙女	好耶
不笑波普	都可以卷
刚蛋剑壕	狗头�
不枉中二	hhhhhhhhh
万事屋さん	看成了“肉卷”
闵三第一数学家锐客	人都是理性人，你们都最后一名我努力我就是第一而你们都是第二
路人退散	什么行业能不卷啊，都难顶啊。
奥班马的外裤	内卷是一种现象，不一定是贬义词
Angjin_	说的很通俗针不戳
陈沂不会飞	草BV1Yf4y1x7QB
半瓶仙侠醋	以前的青年：与天奋斗，与地奋斗，与人奋斗，其乐无穷！[妙啊] 现在的青年：呜呜呜卷起来了，我好难啊�
仙草果莓	我想到了上学期的综测分 我原来以为我和我的舍友参加了那么多晨读活动 天天五点半起床 综测排名会很高 结果笑死 居然比大一还低……不知道他们那些人综测分都怎么拿的
玲珑馆主	举个例子就是本来大学大三最应该好好学习专业课，认真琢磨实验，认真阅读专业相关书籍，现在除了一门心思保研的不都是准备考研吗？我个人不怕竞争，只是多少初试卷的飞起的人连基本的专业素养都没有，这样的例子少吗？我自己学材料的，学科也算个A-，考研没其他专业卷，可以说工科里非常轻松的，但是很多其他学校考来的学长连实验仪器都没摸过，真的很离谱，可以说除了材科基啥也不会[OK]
雁栖东方	看成肉卷了，，，对不起[辣眼睛]
真白乌冬面	为啥不火呢 同类型视频都好几百万观看 我觉得你的画风最好看啊
阿空的	听不懂
账号已注销	我只想说，卧槽!
二番人	说实话我挺恶心有些室友的，他自己都挂科还好意思在你学习的时候拉上你干啥干啥，你一去图书馆他就阴阳你
退休的老年社长军师炭	肉卷! 啊。。。是内卷啊，那没事了
冷暖现在很暖	我遇见最离谱的一件事。当时是大学线代课，这个课的教室是属于比较狭长的，坐后排容易看不太清或者听不太清，然后我属于只早几分钟到的那种。一开始我能坐在中排，后来我发现越坐越后，于是也慢慢提前去，然而提前半个小时去，前排也有人用课本占位置，然后占位置的人越来越多。有一次我因为某种原因中午留在教学楼，我想着干脆在这个教室午睡吧，大概是12点半，我到教室就发现前半部分座位上已经全是占位置的东西了。我才知道原来这些人上午就把位置占好了[疑惑]最后就演变成，上午最后一节课下课，所有人冲到那个教室门口等人家下课，立马冲进去占位置，不知道还以为这伙人干嘛呢。最后的最后，如果你不上午去占位置只能坐倒数两排[无语]
Martieo岚	大晚上看到这个封面，饿了[抓狂]
甄曦霓	内卷不就是竞争吗，有压力才有动力
来自火星球的我_	不错，活整挺好
十二个月亮	对的！加油！认真生活，要开心吖[给心心]
账号已注销	你们在这天天贩卖焦虑不累的吗？
有人2G没网就急	好家伙，唱的歌基本不在调上
无国籍诗人	[热词系列_妙啊]
嘉然今天陪磊磊	这让我知道了伞兵原来可以表示骂人
游星辰	太真实，我才大一，转专业了，之前那个专业有些人为了学时不择手段，参加各种活动，导致班里内的活动很多人都不参加[笑哭]，现在这个新专业情况好多了[抠鼻]
ASL大旗	卷王不得好死
甜菜菜是天才	考研是真的卷 卷吧卷吧 大家一起卷
崛起的小黑	[doge]
玛丽羊梦露	内卷？我……我怎么没听明白⊙ω⊙求解
无法被零整除	具体详见今年计算机考研情况
北辰小七	开卷有益[doge]
南無ii	前几天看到自习室里俩学妹吵起来 因为其中一个学妹把自己的资料放在座位上占座 放了好几天才来……自己不学 位置也不给别人 那个学妹坐在那位置上复习 正巧占位子的学妹来了 鼻子不是鼻子眼睛不是眼睛 说实话挺无语的
咂八西	好可爱救命�
伊鲁2411391	够蛇精病，关注了
蓝锅巴和荷兰豆	真的好笑，关注了[OK]
无名很菜	[doge]
希里莎莉	学费了，这就去跟舍友对线[妙啊]
花衣魔笛手i	暗示钢琴区？[doge]
脩姱	都是骗子，我也是这样
_えがお_	外翻[doge]
账号已注销	感觉up像我航的[doge]
山青花欲燃_____	爱很廉价
食物语运营	b站的各位大家好 最近我得了一种不吃饭就会死的病 恳请大家给我点赞让我活下去 并且让我升到LV6 以后在b战我会罩着你[doge]
兔子今晚不回家	可是你不卷你就出局，只能跟着卷[笑哭]
达拉蚌埠	卷就完事了 [打call]
让我再选一次	内卷到底是啥意思啊
铁碎牙_	其实出到社会你会觉得内卷很泛，不内卷就没机会过个舒坦的生活了[辣眼睛]
可未Ame	只有我看成肉卷点了进来么？？？
开心重逢	太后现代了
宝黛ai玉玉	@毕导THU
保登阿K	就我看成肉卷么？不会吧，不会吧
假如一定要有	说，你是不是看见了清华的大饼卷翻天[doge]
大大卷678丶	小时候偷看博人传，我爸要烧了我的漫画，笑死，根本点不着[脱单doge]
涑咔不列	那花圈是不是把花围一圈[doge]
卡卡卡比AvA	[Cat_slip]
AlijanEmin	养鸡场所有的鸡都在下蛋，上面有计数器，唯独一只鸡没下。按惯例没下蛋的鸡是要被处理掉的。就要被抓走时那只鸡下了一个鸵鸟蛋那么大的蛋。瞬间，所有计数器归零，只有下大蛋才算数，没下蛋的照样被处理掉 这就是内卷，变相的奴隶制 上面内容来自一个动画短片
被蒸发的泪水	吃了这个卷饼，我能当卷王吗[doge]
_提拉米苏い	哇哦，同姓吗，大哥[滑稽]
_莱艮芬德夫人	就卷，就硬卷[灵魂出窍]
阴天快乐ww	笑死
兜卡多卡	现在连自己的经历都不让说了么
兜卡多卡	据我从小到大自己的感受来看，孩子不是生活必需品，当家长的是可以预见孩子未来的，如果我孩子跟我的经历会一样的话，我完全会选择不要，我生活好了，孩子也不用遭罪，因为根本就不会生
做个幸运小孩多爱自己	[热词系列_妙啊]哈哈哈哈啊哈哈哈真妙！
柚木木木酱	卷他妈的[嗑瓜子][嗑瓜子][嗑瓜子]
bili_394647334	没错，985牌的烤烟现在都流行内卷款式了，我们已经买不起了
neko想要成为HHUer	对不起我就是那个卷心菜，被卷又菜_(:з」∠)_
昭君小天使444	[热词系列_知识增加][热词系列_知识增加]
李猜酱	hjh 异世相遇[辣眼睛]
初梦柯音	啊这，我现在跟别人说内卷根本没有恶意的意思了，反而会调侃，在图书馆被卷了什么什么的
云海上的棉花糖	卧乾驰狮 一种浑身冒着赤焰的狮子，是很久以前寻找蛋神踪迹时up主找到的一个召唤兽。 回忆当年up与几个小伙伴一起战斗的场景： up：我们重新战斗吧 好！好~好！！ 神龙凯欧 奥鹰格特 赤蛇蒙洛 up：卧乾赤狮，使用盗力拉吸，再使用大赤一烬 [嗑瓜子][嗑瓜子][嗑瓜子]
真是喜可喜贺喜可喜贺	“我卖10元”，“那我卖5元”，“比我便宜?那我卖2元！” 结果就是恶性竞争，售价便宜想赚钱就只能将成本，变劣质。然后这行就烂了。
纯酱永远在路上	up唱歌好汀 关注了[妙啊]（五毛钱
灯市街后生	外卷都是倒数第一[笑哭]，想起了大一体育课，我跟同学在起点约好一起慢慢跑，结果开跑特么就我一个人跑的是真的慢[笑哭]
卖二蛋的土豆	[妙啊]你们两伞兵吧
账号已注销	BV12a4y1t74L
渣洱他还是个普通人	内卷反过来，不应该是外翻吗[doge]，所以说，兄弟！开一下热点给我！
高冷的男神帅	我真的差一点就到五级了，请大家推我一把[doge]
账号已注销	虽然像是开玩笑，但是很多行业都有“外卷”了。既然努力干没有收益，那就阻止努力干的人，在厂子里最努力的人会被针对死
圣代加糖不加	别开腔[辣眼睛]自己人
雪霰兔	应该从TA出生之前开始排队
银河见习Jedi学徒	走极端真是要不得
七七不可爱	确石离谱[脱单doge]
风也停息	阿拉善，1v9，卷边
精灵骑士_	整挺好，唱歌也挺有天赋的，从来没见过两句歌词一个字都没在调上的小天才，i了[热词系列_爱了爱了]
大大大大大大大大橘猫	哈哈
bili_32527106	牛牛牛
赤色血饮	那么只要我们都不给三连，那么我们应该是外卷
JUG丶G	做学问
不会说话的狐狸咯	BV1Uf4y147x1 二哈蹭你一下，抱歉了
蓝黑色超人	是攻吗？[doge]
黑四羊	内卷好吃吗？[思考] 有点儿饿了
格格巫ljfEcho	请问怎么拿到这个封面图啊
雎里夫人	期待质量更高的视频
没事啦啦队	如果你做考研专业课的名词解释，哪里还会二战
陈醋世家yoo	哈哈哈，周一的快乐是你给的，关注啦~
就让我开始学习吧	只要大家都是倒数第一，那么大家都是第一[妙啊]，有胡编的风范了[doge]
洛水梦鲤	这视频彻底不真实 首先，我舍友不学习天天出去玩 不需要外卷 然后我也不想加入内卷[脱单doge]
人间水蜜桃喜欢荔枝	内卷不是学校/工作单位给你洗脑说：只要干/学不死就往死里干/学，吗？ 就那种高强度长时间的工作/学习让你觉得合理去伤害自己身心的行为吗？透支自己的时间生命的那种。让你持续透支时间生命，达到他们的效果…总之过于拼命压榨自己。时间长身体心理都会有问题……还有就是跟别人攀比恶性竞争……
压力山大喀秋莎	？你靠姬儿外卷[doge]
爱吃蜜糖馅儿	唉 卷 就硬卷
阿包秃头症	视频太沙雕了，白嫖了
冷清男神清风	是是是收拾收拾收拾收拾咱仨是撒是撒咱仨是撒数额啧啧散打头发的反反福特复复反反复复#
湖螺波	很难不三连
-非常的沙雕-	我高中的时候室友和我说 “大家都别努力 都当倒数第一 这样大家都是第一名” 于是我信了 然后月考他考了全班第一 我倒数前十 nmb 可恶啊啊啊 好好学习去了
天下辰	捡起水果就吃ing…
Mizuki_XD	宇宙大爆炸和盘古开天辟地可能是一回事[捂眼]（关注点误
Zipper_girl	可之怕!我昨天莫名脑内循环了一天这首歌!!然后刚看up的视频里也有这首歌!
一个路过的晚期智人	完全笑不起来
你被逮捕咧	笑死 我贴膜以为是卷边[doge]
O妲己o	好耶！我还算前排吗
直到你要找我	内卷被滥用了是真的，一群高中生说啥内卷，不就是考个大学。[doge] 说到底了靠内卷还不如靠动力。自从一位大佬说如果我考上好大学就给我配一整套Alien的外设之后，我就在班前五名没掉下来过。 可能这就是精神力量促进人的全面发展吧。[doge][doge]
木吱吱的喵瓜籽	内卷的根本原因是：资源不足
桂子山彭于晏老婆	有点意思
刘备之政	论未来的人怎么理解现在的概念
且将酒作歌灬	我高中的时候室友和我说 “大家都别努力 都当倒数第一 这样大家都是第一名” 于是我信了 然后月考他考了全班第一 我倒数前十 nmb 可恶啊啊啊 好好学习去了
escrocl	都起的这么早了还要排队，那里面的人可真不少，还排啥啊
HG丶霁妤鸭	我直接三连
狸阿九w	第一反应是内卷昂hhhh
樱花班班长	如此肯听粉丝建议并付诸行动的up，不火天理难容[给心心][给心心][给心心]
星舰栗栗	up主，怎么看 狗卷 [狗子]
C-komorebi	我高中的时候室友和我说 “大家都别努力 都当倒数第一 这样大家都是第一名” 于是我信了 然后月考他考了全班第一 我倒数前十 nmb 可恶啊啊啊 好好学习去了
freetyccbilbil	凡是“只要所有人都”这类建议，都属于傻Ⅹ到极致的建议...............
小贱贱Sir	新人刚入B站，请问这就是B站的严谨型科普频道吗？i了i了[doge]
用户_长安露华浓	图书馆排队好真实，让我想到了丁荣晨
阿拉咻ala	学到了
心栖星辰	内卷，是指把我美丽的内人卷起来[脱单doge]（bushi
刺身也感受舒屈	我就想看看哪个伞兵能上热评！[doge][doge]
金豪金Flashgod	KFC现状
杏楓_Zia	外卷的想法很美好，但你忘记了你的智商跟别人不一样，你是真的最后一名，人家不学习也是第一名…
脑栓且十年86	为什么这期我没懂[微笑]
没事儿别说话	这真是人能想出来的段子吗，真的存在吗[星星眼]
来lol哦lz	喜欢你的观点，但是我还是没听懂内卷，外卷
是水先生捏_	宿舍3人，另外2人卷。只有我无忧无虑的混[笑哭][笑哭]
东方淮竹小姐	两个小时前可还。
竹里明日香ぺ	A：我996 B：我007 [嗑瓜子]
半顿胖子	你不生，他不生，以后想卷不能卷[doge]
就让星光偷吻玫瑰	这期我咋没看明白[笑哭]
鹰的中战斗鹰	内卷啥意思 [疑惑][疑惑]
咸鱼星峰	我虽然球踢得不好，但我文章写的骚啊[doge]
药药院长	我有两个硬币，你想要我买你的卷饼，别的up也想要我买他的卷饼。你猜，最后我会买谁的卷饼[脱单doge][脱单doge]
like田野中的樱	自己人别开呛[doge]
可能有点喜欢唰柿嫔_	bmlbml
水管工跑路了	虽然我没[热词系列_三连]，但是我确石白嫖了[妙啊]
002号患者	“你们俩伞兵吧” 推荐视频 “确石”[妙啊]
涡卷于朽那之川	自己人，别开腔[脱单doge]
凌华的狗-	所以说，内卷到底啥意思[doge]
海豹可别搁这秀	只要你自己不在意，其实没有人在意，内卷真的会让人变得很累，还不如过得开心一点
灬龙应该藏在云里灬	up歌声这么好听，有没有考虑过和我一起组个cp糖果齁咸。[doge]
随便起个名吧-_-	[网易王三三_搬砖]
洽吐司	来个魔芋结
威廉写作业	笑死 根本不会不投币[脱单doge]
梦晗YK	笑死，没爱了[doge]
日下南北	想不出骚话，哦，原来骚话都被up说完了
白鹰只想咕一下	为什么我没懂[大哭][大哭]
柒月O蟹	我们学校后勤服务最新文章，万物皆可“卷”，来推出他们的新菜色[捂脸]
绘景Jh_	热乎的！
梦蓀	简介真实[hanser_毛怪惊吓]
3RISPY	好活 就是有点烂[doge]
苏南北ZzZ	内衣，什么内衣！[热词系列_知识增加]
键盘侠47号	[热词系列_妙啊]
取名字困难的阿清	up主来骗赞了，笑死，根本不可能[doge]
林叁A03	up真的是给每一条评论都在点赞嘛[doge]
笛彗	看完了，但是，没有完全看完[doge]
冰龙无双破	前排
那月亮是愤怒的紫	洪老师，以后能多唱点歌吗
Craig_G	热乎的
布布Sean_	嘿嘿嘿我等到了！
jimmmjuyts	12分钟 热乎的[星星眼]
枫庭了叶落了	我是第666个赞
考虑换一个好听的名字	《肉卷》
废柴糯米团子-w-	好活，对我来说有点烂，记不到了[doge]
黑暗中的听风者	烦死了，想不出骚话
亲爱的花辞树	说得好有道理[doge]
我是www	不是凉了，是早了[doge]
I-M-E-S	前排[热词系列_好耶]
二百二十只沈梦溪	笑死，根本笑不死
僻遥散人	没有什么骚话了…… 可恶
风格了解	四分钟前！
牧羊少年小哆	唯独这一期没懂标题[惊讶]
俗语通国	唱歌水时长 取关+举报了[doge]
某安啊	前排
真TMD黑啊	所以内卷是什么意思？[疑惑][疑惑]
SteveZD	内卷是什么啊
to某某00	这个梗我还没get到
凌欣鸭	前排——
宝丶去地下室吧	这个视频真合理[doge]
是坨肥肉啊	我好奇到底是怎样的骚话能让up主置顶
太没好了	哦
因为我是白羊啊	[雪未来_太棒了]
梨子累了	唱的真难听[脱单doge][脱单doge][脱单doge]
_uien_	想吃卷饼了（？
NicoleXiange	五分钟前！！！
齐司礼的小笨bird	烤屎，不，烤式，一种需要烤的算式，通常会让学生进行比赛，这种活动新颖有趣，活动时间不等，主要看老湿的心情，一般雪生都十分喜欢这个活动[doge][doge]
摸鱼养老真君	众所周知，倒数第一也是第一[doge]
一瞅就是大聪明	我要白嫖，兄弟们我做的对吗[脱单doge]
但是据了解	好耶
难自拔于世界之大22	摆烂[口罩]
妹得为姐夫	内卷并不等于良性竞争。 当发生在同行的时候，所有同行除了在卷的本卷都认为这是内卷。 除此以外本卷和所有的非同行都会认为这是良性竞争。 接受反驳，同时所有反驳的人订外卖派送2小时一单，除朝九晚五以外联系不上任何客服，不含午休两小时。
今天写完作业了吗没有	图书馆排队内卷过于真实，我真服了
清尘解说	UP 西药治标，中药治本 中西合璧， 即是标本[脱单doge][脱单doge][脱单doge]
小旺财呀	你好发抖音 这样我就可以不投币了[doge]
昵称呀昵称呀呀	@丸圆和玩具卡的 众所周知我的精神状态不正常，up是我的知音，真的爱了，垂直入坑[喜欢][喜欢][喜欢]
御坂13478号	内卷昂
摸鱼的黑手	调教[doge]
誓司	@我用一百万英镑
奇奇怪怪的海天黄豆酱	@手里有曲奇 哈哈哈哈哈
全职思考者	【内卷与机器人-哔哩哔哩】 https://b23.tv/jHWsj4y
贾凯	两个都躺下，最优解。<br>两个一起跑，都停不下来<br>中间一段，似乎，一个通过尽力奔跑，淘汰了另一个。<br>最后，两个一起被淘汰。
生涯現役swordyy	加速
如风	正解
伊波酱	您就是伊索寓言的作者？
Larfa	<p>囚徒困境</p>
司马未名	没看仔细吧？其实我觉得我们广大老百姓其实只是第三只那种，一开始就被压在盘子下面的那只…
RachelJin	企业级理解
angus zou	非零和博弈[赞同]
雕龙	最后不也是最优解了？
越城公子	企业级理解。
generalvan	<p>FASTER!!!!!!</p>
Merserk	您就是课代表？
失散多年的父亲	列文虎克？[惊喜][惊喜]厉害的
yise	两个都躺下，主人一看没乐子了，都扔去喂猫了
叶之轩	这就叫gm?[酷]
南三里	<p>你的想法很危险啊 小火子</p><a class="comment_sticker" href="https://pic2.zhimg.com/v2-e213ddb29e5a2adb54d6343d5dea27d1.gif" data-width="" data-height="">[摊手]</a>
李妍	<p>解释的明明白白</p>
Kuroneko	多少人想卷还没这门子呢[调皮]
司马未名	那倒是，想卷还要是做题家呢…
户部尚书	6
anonymous	加速加速加速！最后转盘脱轨了大家就都轻松了
totoro	内卷跟囚徒困境有密切关联。
totoro	囚徒困境都不认罪最优解是不是可以理解为加速[惊喜][惊喜]
totoro	囚徒困境都认罪的结果就是对两方最不利呢[惊喜][惊喜]
尼古拉	应该两个一起慢慢跑 假装用力
echo	可以可以 <a class="comment_sticker" href="https://pic4.zhimg.com/v2-ba306425d0a7aee2c7260381f1bf7b97.gif" data-sticker-id="990581350222589952"> [欢呼]</a>
OGAS	快进到加速[捂脸]
Nieser	莫名让我想到了现在中国的教育体制
白杨	你这个是跨国企业级理解
塞勃BUG	不要命啦？！[惊喜]
玉衡	艾玛，活着可真难，我更丧了。修道去得了
飞天小老鼠	不不不！[滑稽][滑稽][滑稽]我们其实就是那盘子，被人踩在脚底下拼命转，不能有任何选择怨言，老鼠其实还有个奔头！
司马未名	看来我们这些卢瑟离柴薪这样的物品又近了一步了…
飞天小老鼠	[捂脸]嗯，就好像闰土梗，大家都觉得自己活成了闰土，其实大家就是那瓜。
飞天小老鼠	这个我是亲身经历过此事，所以非常有发言权。以前在苏州一个注塑机厂开注塑机。这个厂非常奇怪，不知道哪个鬼才设计的一套系统。它的生产和工资是这样设计的，就是不是按照计件工资来，而是按照天来发工资，来一天算一天钱。但是为了防止你偷懒就设计一个非常奇怪的规定，就是你的产量不能比上一班的人低。注塑机不能停机，都是两班倒的，上一班做多少，你只能多不能比他少，少了扣工资。所以有斗争经验的老工人就约定俗成，搞一个不太高的产量，但是也不会低的让领导接受不了，这样看起来很忙的样子，但是人轻松多了。但是就是有些新来的傻老鼠，奋斗比，上来就把产量提上去很多，然后大家都要按照这个产量标准来生产，搞得大家都非常累。
蛋疼先生	<p>被社会的轮盘按着反复摩擦</p><a class="comment_sticker" href="https://pic2.zhimg.com/v2-f4bcc55c40efedc78401a3b6c59e50e5.gif" data-width="" data-height="">[吃惊]</a>
司马未名	希望各位最后可以变秃了也变强了[捂脸]
小华去玩吧	厉害啊
yys	社会崩盘，确实
胖头于	如果是没有外部压力，那没问题；如果是说“跑的慢的捐给医学院”，也没问题；如果是“都跑得慢那就都捐给医学院”，问题就大条了。
愚小鱼	我觉得最优解是再加一个盘，自己跑自己的[酷]
acoii	随波逐流可能比我自己跑得更快
云山青水	吐得更快
某兔	<p>你绕个半圈</p>
五味调和	被离心力抛出去岂不美哉？
会玩雷电的小法师	企业级理解[惊喜][惊喜]<br>可惜跑反了
知乎用户BX02ur	启腋记狸姐
庾子山	<p>*的随波逐流</p>
百万漕工	泼脏水警告
sa wakarann	跑反了又怎样 盘子可是圆的 <a class="comment_sticker" href="https://pic4.zhimg.com/v2-db92f653a2ec17ea3ff309d6d56e8507.gif" data-sticker-id="980770591112015872"> [吃瓜]</a>
Eric Lee	<p>阿甘正传</p>
苟延残喘老骥伏枥	要么活着跑，要么一具尸体随波逐流
富顺豆花儿	小机灵鬼
23号	可你那是倒着跑啊
akel chan	起夜级李姐
邵律	但方向不对
木子李	<p>自信点把可能去掉</p>
Song	或是勇敢前行，保持愤怒？
[已重置]	哈哈，跑了半天依旧还在原地
南湖一枝丫	那就不叫跑了
gtxghgbk	初一看觉得很搞笑，细想又觉得很悲哀
ZZ Wang	初一看觉得很好笑，高一看觉得很可悲[飙泪笑]
主动极化粒子	初一看觉得很好笑，十五看觉得很悲哀[耶]
wangc	你这没保持队形啊！
Beresinalied	初一看觉得很好笑，大学毕业看……大学毕业以后有时间看吗？
RainSummer	初一看觉得很搞笑，大一看觉得很悲哀
黄土埋半截	兔死狐悲
Serrano ham	初识不知曲中意，再听已是曲中人[惊喜]
叙利亚家书	喜剧的内核是悲剧
勃碳水	有啊，这不找不到工作躺家里刷知乎了么[惊喜]
超级毛毛狗	<p>笑着笑着就哭了</p><a class="comment_sticker" href="https://pic2.zhimg.com/v2-f941117b9911dd9af1a6b637fc22ee9d.gif" data-width="" data-height="">[安慰]</a>
快乐沙白	初一看觉得很好笑，博一看觉得跟可悲
anonymous	其实一直都是曲中人，最后曲终人亡
神行百变	笑死我了
心大的脆脆	哇真的
3D mon	初一看觉得很搞笑，初二看还是觉得很搞笑
一块五	初一觉得很搞笑，大一还是觉得很搞笑[doge][doge][doge]
Seizer	真卷了
暴走小叮当	我只想卷死诸位，或者，被诸位卷死！
雨季不再来	你要笑死我
黄秋知	<p>为什么你可以发视频</p>
平常心	我一直看不懂这个动图[捂脸][捂脸]
HKZ	参考衡水中学模式，或者电影看着看着就站起来
wyj	被淘汰的人不是跑得不够快，而是处于边缘罢了
琴声何来	哭了
二氯化砜	没有更好的资源，输在起跑线上[思考]
起啥名字好	<p>仔细看的话其实刚开始都一样，只不过跟不上就被甩到边缘去了。</p>
為羊	哦～原来这就是内卷啊[捂脸]
Kuroneko	翻译翻译
一个笑话	这不是内卷，这只是社会缩影，表示人人都被外力催动不停奔跑。<br>内卷指的是养蛊模式，狼多肉少自相残杀。
Kuroneko	翻译翻译 什么是内卷
一个笑话	鸽子为什么这么大？
Yehowah	<p>这图里没有外力吧</p>
猫熊大大	这图没外力，盘子转是因为老鼠跑
Whos	<p>一图胜千言</p>
希女神	<p>没有四只老鼠还能叫内卷，坐满了再说。</p>
笑嘻了	你是魔鬼吗
希女神	<p>魔鬼还能塞进去的更多。。六只满载，八只超载。</p>
古法皮卡丘	原视频链接：<br><a href="http://link.zhihu.com/?target=https%3A//b23.tv/Ly3r6a" class=" external" target="_blank" rel="nofollow noreferrer"><span class="invisible">https://</span><span class="visible">b23.tv/Ly3r6a</span><span class="invisible"></span></a><br>现实永远比你想象的更夸张。目测巅峰时刻有十只仓鼠在跑轮上面[飙泪笑]
枫林	<p>这个太6了，笑死</p><a class="comment_sticker" href="https://pic3.zhimg.com/v2-6eeb544aa5ce6be1e6a6add75e436746.gif" data-width="" data-height="">[哈哈]</a>
霄涵	笑着笑着就哭了
chengzihao1121	哈哈哈哈精辟
reiljuin8892	可是……人类是要拿这张图发朋友圈的，快，努力，奋斗，狼性，继续跑呀！[微笑]
老黎	朋友圈发不了GIF，害
reiljuin8892	可以发小视频啊[捂脸]
带枪的鹰	<p>可以先用PS把GIF转化成视频，就可以发朋友圈了</p>
赵衍	就是靠压榨社会劳动力来争取经济向上。
潘大人	笑着笑着就哭了
国际信托儿	有上转盘的小鼠，有不上转盘的小鼠，有饲养员；有上网的小鼠，有不上网的小鼠，也有饲养员
Mad Wiki	<p>在内圈跑的那只真狡猾啊</p>
邵清华	拼命奔跑只是为了留在原地
Eric Lee	<p>超·一图生动形象！</p>
王栋	哈哈😄
好奇宝宝萌	初识不知图中意，再看已是卷中人。
陶陶	<p>你这也太相像了吧，秒懂啊，我就是这只可怜的小老鼠</p><a class="comment_sticker" href="https://pic2.zhimg.com/v2-32a02829cce575e2a28b03d4e4c5b121.gif" data-width="" data-height="">[冷静一下]</a>
老洛马琴科	<p>这图绝了</p>
知乎用户29xCG9	太卷了
mango	哈哈哈哈哈哈
我怕了	哈哈哈哈哈哈
韫韫	<p>略喜感但是让人看着忧伤~[捂脸]</p>
x谢谢	哈哈哈哈笑死我了，精辟！
泰迪夜叉	下班后领导不走，自己也不敢走，但其实什么事也没有做就是内卷化的具体例子
hzsnone	类似于996的由来
厚德载物	优秀
北漂侠客	建议改成：中 国 高 考
mtmtmt	总有人不顾一切疯狂冲淘汰了别人，然而最后也淘汰了自己。
晓辰	笑着笑着，就哭了
没故事	可惜啊，转那么快还是没飞出去，飞出去就能脱离内卷了[惊喜]<br>希望鼠没事[拜托]
知乎用户pN35WF	你要笑死我
不刷剧毋宁死	这俩小家伙不会被旋死了吧[捂脸][捂脸][捂脸]
飞天小老鼠	这才那跟那啊！我们家仓鼠和荷兰猪打架都不怕。
尘路风花	这仓鼠是穿模了？
KKK9	<p>神图啊</p>
kayo77	而且很大可能，内卷就像这个轮盘一样，没意义地瞎转……
云时苏	我看着图片笑出了声。
小闲	<p>你真他娘的是个人才</p><a class="comment_sticker" href="https://pic3.zhimg.com/v2-6eeb544aa5ce6be1e6a6add75e436746.gif" data-width="" data-height="">[哈哈]</a>
桥墩	无与伦比[赞]
Crescent.xu	太6了[捂脸][捂脸][捂脸]
伍吴列	<p>健 身 内 卷 论 </p><a class="comment_sticker" href="https://pic2.zhimg.com/v2-fa420fb01533452e9d5f021c52dc6cc5.gif" data-width="" data-height="">[超得意]</a>
北斗	逃出才是最优解
已经没有海星了	後面的跟不上領頭的了[思考]
我只不过是个人类	所以使劲儿加速就好了 把大家都甩出去[思考]
陈童	中间奋力奔跑那个，就是奋斗逼吧？
loma	老鼠不管怎么努力 一直是原地不动 即使动起来也是绕圈 停下来转圈 努力往前跑也是转圈 甚至越努力卷得越厉害 陷入了思维定势中 只会绕圈 此时需要有外力来帮他们一把 让他们跳出这个漩涡 比如你的手 这个意思？
六月雨之歌	南山有怪兽SS?
张张张	哈哈哈哈，我笑疯了
William	英语里有个词叫rat race，最恰当不过
功名十字路	曹度爆表
rfaits	<p>加速，加速！</p>
与子偕臧	你们都看得懂吗，有没有人给我这看不懂的解释下
风逝	这个盘子本身是不动的，可能某一时刻一只老鼠跑起来了，带着盘子动，也就迫使另一只老鼠也跑，然后越来越加速，中间暂时一只老鼠被淘汰，到了最后全都被淘汰
知乎用户jJG6Jg	看懂了 谢谢
逆行者	太强了，神图好评
Cicely	真命天图
HomeinSIP	有时候别看非洲人懒，就是因为懒，才不会内卷。人类奋斗了多少年实现的8小时工作制，没几年硬让996、007卷回去。
白白给给	先富带后富
yys	先卷带后卷
晚凉安枕簟	最后托盘要是掉了就神了。
冰镇萝卜钰	仓鼠：我C你大爷
Theo	做无用功，到头来一直在原地踏步，感动了自己而已
关曜	没看评论以前，我还以为内卷就是盘子拖着他俩跑
Araneida	一起转是我没想到的
ziri	笑出鹅叫，流下鹅泪
魅影	人民拼命驱动历史的车轮。
平衡表哥	哪来的永动机
dllllll	加速加速
杨洋	自动控制闭环失效
刘天任	<p>这角动量从哪儿来的？</p><p>底下也许有马达吧</p>
小研究深	盘不是理想的
刘天任	<p>即使盘不理想，也不影响角动量守恒啊</p>
小研究深	盘的杆可以晃动，且杆的粗细不为0
眼不见心不烦	可能轴是斜的
马赛克	轴承有摩擦，角动量从地球传来
好人	无敌了这张图
卡诺恩	笑的眼泪都出来了……
沉得很	<p>哈哈哈哈哈哈哈 笑死我了</p>
哔哩哔哩	太形象了吧
像梦太温柔	生动形象[飙泪笑]
你有强迫症吧	<p>哈哈哈哈哈</p>
spore	老哥，你太猛了，你一定是一个能洞察生活细节的人，这是我这辈子见过最形象生动的说明，是一部优秀的默剧[赞同]
观察者	人类自己创造了一个比大自然更恶劣的竞争环境
不先锋	加速加速！只要速度够快，这个轮子就会坏掉！[惊喜]
舞NL	莫非这就是传说中的 以国内大循环为主体、国内国际双循环相互促进的新发展格局
知乎用户pN35WF	😂😂😂😂😂😂
wei hsu	<p>卷得再快些</p><p>加速！加速！</p>
姚福润	盘子外面那个就是资本家本家吧
永江衣玖	工贼，这个社会有坏人啊
春儿ZYMOGEN	[流泪]
墨索里尼布丁	生动形象，一目了然
不可拒绝我龙傲天	加速加速！
老僧	你们不觉得很残忍吗
小兔呆	囚徒困境
流浪的狐狸	无论怎样努力，都吃不到中间的粮食？
屋外天魔	笑出泪花
一灯	中华民族的伟大复兴啊，兔子们
傻是天生的	妙啊
座头鱼	太形象了
天雨雪	<p>给没反应过来的仁兄提示一下 是仓鼠带着盘子动 </p>
颜高兴y	合外力提供向心力[捂脸][捂脸][捂脸]
光怪	先富带动后富
貴介公子	第一宇宙速度？
古月Eden	形象
Lana	哈哈哈哈太形象了
Earthrise	绝了
知乎用户ftT8sk	为什么要这么对待可爱的兔兔？
蕉鹿	<p>好萌，鼠子好惨</p>
王八绿豆	xswl，太形象了
七个东东	绝了
李晗	先fu带动后fu[赞同]
张林峰	<a href="http://link.zhihu.com/?target=https%3A//b23.tv/E9Gtgu" class=" external" target="_blank" rel="nofollow noreferrer"><span class="invisible">https://</span><span class="visible">b23.tv/E9Gtgu</span><span class="invisible"></span></a> 看过，来源，以前看的时候笑死我了
妖怪的小槌	妙啊
此去长白	不是中间人物，终将逃脱不了被动加速的后果。
Monster先生	<p>这就是内卷的中国人，真悲哀</p><p></p>
路人乙	根本停不下来哈哈哈哈
文件	长图
这个人不能杀	那只鼠被带着转了好久啊。。。它不晕吗[捂脸]
我们走在大路上	仓鼠飞轮
那个这个	还有好多给甩飞的。。。
夏木	除非国内国外所有人都躺下，不然让国内人躺下等于——
知乎用户u6du4x	那个还在跑的不是也倒了吗，证明卷起来以后最后都要躺平的，先躺下反而不用怎么累
知乎用户gmNa9g	这个图说不通啊，外圈那只搭便车的线速度更快啊[捂脸]
觐渊	那就加速[惊喜]
战忽局华中局五号	[微笑]
战忽局华中局五号	[微笑]
短短	老鼠赛道🐭
NoOne	踩在风口上，猪也能飞起来。
天地一色	太形象了[飙泪笑]
蛭子影胤	哭了哭了
白日 做梦	笑死我了
Gnossienne	<p>哈哈哈哈哈</p>
来碗可乐泡饭	妈的上班笑死我了[捂脸][捂脸][捂脸]
瓶子里的猫	极度恶性竟争
她看见无尽日落	先卷带动后卷[滑稽]
廿四味	啊哈哈哈哈哈哈哈哈哈哈哈哈哈哈哈哈哈哈哈哈哈哈哈哈哈哈哈哈哈哈哈哈哈哈哈哈哈哈哈哈哈哈哈哈哈哈哈哈哈哈哈哈哈哈哈哈哈哈哈哈哈哈哈哈哈哈哈哈哈哈哈哈哈哈哈哈哈哈哈哈哈哈哈哈哈哈哈哈哈哈哈哈哈哈哈哈哈哈哈哈哈哈哈哈哈哈哈哈哈哈哈哈哈哈哈哈哈哈哈哈哈哈哈哈哈哈哈哈哈哈哈哈哈哈哈哈哈哈哈哈哈哈哈哈哈哈哈哈哈哈哈哈哈哈哈哈哈哈哈哈哈哈哈哈哈哈哈哈哈哈哈哈哈哈哈哈哈哈哈哈哈哈哈哈哈哈哈哈哈哈哈哈哈哈哈哈哈哈哈哈哈哈哈哈哈哈哈哈哈哈哈哈哈哈哈哈哈
琼仔	不是谁能决定的，该漫游还是加速
Oculus	笑死我了
心滙	旋轉成頭暈暈動。。。
匿名网友	没听过这个词，但几天前真有联想到自己的生活就是上边这张图片，一模一样[捂脸]
oula	要是我站在中间，我就啥都不怕啦。[耶]
老可爱	可爱的耗子
个可进浮	不行，我笑了十分钟
知乎用户b0E53g	<p>形象逼真</p>
Charming	一起加速啊[思考]
赵剑楠	绝了！
Purple Rain	哈哈哈哈哈哈哈哈[赞同][赞同][赞同]
勃然大怒	来加速啊[害羞]
长尾巴	好图，现在归我了[机智]
lscdmkdir	来呀，加速啊
钓鱼小伙	<p>加速就完事儿了</p>
抠门的秋波	形象
闲云	这图确实比文字形象多了
SkyLee只想睡觉	好图，收了
诗小武	这个图很赞
worlds	精辟[飙泪笑]
企鹅企鹅我是北极熊	我还以为能飞出去呢
知乎用户5epWmJ	我是躺下来的那个
木有木	厉害了。。。
剑名所铸	真形象
小损样	笑哭[飙泪笑][飙泪笑][飙泪笑]
寂寥	躺平
dx壮	这个图真的太契合了
薛定饿的猫	胖了，跟不上了
Carcassi	<p>哈哈哈哈哈哈呜呜呜</p>
莫干山野猪王	墨子哈哈
Desdiormona	哈哈哈哈哈哈哈
Lirv	[捂脸][捂脸][捂脸]
叶锋	精辟
星火	我感觉我是那个被压在盘子下面的那只[捂脸]
烟火	初闻不识曲中意，如今已是曲中人
沙滩上捡贝壳的娃	。。。
初梦	记得转盘下面接个发电机，赚取剩余价值，老资本家了[酷]
兲才	高！实在高啊啊我有恐高症
知乎用户LZowIe	人又不是老鼠，人明明可以有自己的选择，也可以选择自己的心态，但有的人总喜欢用不好的心态来面对一些问题，总认为自己受到了压迫，受到了很多不公平的待遇。
陈诚	<p>要活得好，不仅需抛弃所谓的假体面，还要团结。</p>
培根	爱的魔力转圈圈[惊喜][惊喜][惊喜]
Co.Me	如何保存动图
湘伟1	哈哈哈
hook	太形象了
孤鸿寄语默苍离	妙，绝妙啊
幻零	虽然但是，这个up的仓鼠视频很好看（up名字南山有怪兽
阿伸	生动 形象
戴亦盛	卷啊卷啊.....
趣多多	<p>随风奔跑自由是方向</p>
風n	妙
吃货一枚	<p>形象、生动~</p>
[已重置]	在旁边吃饱喝足不好么
chigang	笑了好久，笑着笑着就哭了
爷就是打拳了	每次看都很好笑，知乎已经成为一抖机灵动图可上热搜的平台了，有啥知识可言
Jocasso	哈哈哈哈哈哈哈哈哈 形象哈哈哈哈哈哈
枪炮与玫瑰	唉
芝士的荒原	很形象
DH su	我本一无所有，又有什么可以失去的呢。
七等星	形象了哈哈哈哈
Joe-Zedlone	好可爱呀
Joe-Zedlone	卡...卡哇伊！！
一块橡皮擦	<p>站在中心，不被卷</p>
游途观山海	<p>奋斗比真实了。</p>
石榴	汝非鼠安知鼠之乐？
Zhang VV	不知道为啥感觉很好笑
知乎用户39s14P	完美演绎
哒宰	卧槽残忍
走向娱乐圈	触目惊心
高壮富帅man	笑什么笑，这就是你
neverflyeven	笑哭
da菩萨	原来如此
Tokamak	<p>盘子下面那只很安逸</p>
涮羊肉毛肚豆皮儿	那只连卷的资格都没有[大笑]
wzja	<a class="member_mention" href="http://www.zhihu.com/people/892a1b8320b9ba7f4a9162fb4ce2b71b" data-hash="892a1b8320b9ba7f4a9162fb4ce2b71b" data-hovercard="p$b$892a1b8320b9ba7f4a9162fb4ce2b71b">@玮哥宝宝</a>
sigdvnqoaj	老师:“生前何必早睡，死后定会长眠” 我:“生前若不早睡，长眠定会提前”
七月生半柴__	很适合高考 但 不适合碳基生物
雨夜里的城	开学偷偷熬夜补作业，被我妈发现，气得她把作业撕了。笑死，根本撕不完。
青霭白云	作为一名在职老师，我真心觉得这种吞噬假期的内卷有病
今_我_来_思	别本人就是衡水二中学生，up所说基本属实，希望转发一下，救救我们！[热词系列_吹爆]
红尾白鸢	讲个笑话，多少孩子听过这么一句话“到大学你就可以玩了”，[OK][OK][OK]
欅坂23	衡水模式：高考界的神话，教育界的笑话
六七爱上了十三	有些学校，没衡中的本事，到死学衡水模式，这不就是东施效颦嘛[呲牙]以前我一直以为睡的最晚的都是学霸，高中之后才发现学霸的睡的比谁都早
其实咸鱼也蛮好	我哥他本来是个老师，教英语的。他平时上课会给学生看看英文电影啥的，有时候还会和学生一起唱唱《我心永恒》之类的。学生都很喜欢他。 直到一位家长知道，到学校里臭骂他一顿，在全班人面前，骂他不懂教育，说他孩子成绩不好就是因为我哥不懂教育。（其实我打听过，他带的班英语成绩没有下过全段前三） 后来事情闹得挺大的，我哥他干脆辞职了，现在在老家经商。最可气的是那学校年纪大的老师说我哥人挺懂事的，知道自己能力有限，主动辞职，不去影响孩子发展。 我反正没话可讲，祝这学校早日倒闭（双手合十��）
在等宋二志	本人衡二学生 我是一个很开朗很乐观的女孩子 然而在衡二的两年 似乎已经耗光了我所有的精力 在这里，我真的认真考虑了要不要消失 第一次觉得人活着不像人 想要永远的离开 衡水二中的压迫和折磨是非人的 我不知道谁能救救我们 但还是请求任何一个人 请救救我们 我们不是不想发声，只是有人把我们的头按进水 给我们装上消音器 甚至不惜用资本达到这样的目地 我不知道还能说什么 我不知道怎样、到哪里去申诉 但是 请每一个看到我们的人 请你们救救我们
龙之月刃	转自知乎 衡二学生，普通学校寄宿生，普通学校走读生刚高考完商定要见一面。寄宿生过了约会的时间才到。 “对不起，我去宿舍拿上个寒假带过来的东西。” “什么是宿舍？”走读生问。 “什么是寒假？”衡二学生问。 “同学，你对寒假安排有什么意见吗？”班主任问道。 “对，我是有意见，但我不同意我的意见！” 老师问：学习和休息哪个该有？ 衡二学生答：我来这里读书前两个都有。 .“衡二式教育真的是很棒吗？ ”原则上，是的。五年前，我的一个朋友对此抱有怀疑，所以他转学去那里。他看来真的很喜欢那里，到现在也没有回来。” 问：什么是最短的笑话？ 答：衡二教育。 问：什么是最长的笑话？ 答：对于衡二教育的夸赞。 衡二校长结束一天的工作，回到办公室，突然独自大笑起来。 一个年级主任奇怪的问道：“有什么好笑的事吗？” “是啊，”他用试卷擦着笑出来的眼泪：“知乎上有一个热搜，问题的回答也有很好笑的笑话……” “哦？说…
丶丶啊这丶丶	这肯定得继续卷啊，各位家长尽量在孩子们上幼儿园之前就把三角函数全部过一遍，这样孩子在高考中一定会更有竞争力！
某只二哈Sakura	过于真实。。。 我也是往死里学，无奈身体不好，就硬挺着学，最后彻底累趴，几乎上不了课了。。。 复学之后又想使劲学，结果有几次在学校吐了一下午。。。 幸亏我有个好老师，他告诉我，身体重要，不能学就别勉强 如果不是他，我可能已经死翘翘了[笑]
阿瑶L	高三中度抑郁重度焦虑…… 老师同学家人甚至医生表示都很理解也有开导我…… 私下还不是照样说心理承受能力太差…… 我只是生病了而已啊…… 很多事情我也控制不住自己啊…… 我也不想做一个废物没用的人啊……
茜空の猎户座	校舍着火了，学生高兴坏了，抱着作业往里面扔。好家伙，把火扑灭了！[笑]
马达-MoToR	阿b 你再限流啊[微笑] 这是对道德最基本的保持了 如果这视频沉了 我就真得挨个问问客服了[思考] 三连了，各位多多点赞，请让这个视频上热门[跪了]
哈斯塔尔斯	啊哈哈哈哈b站要乐死我，下面就有广告《一看就会 高考作文50+不是梦》[辣眼睛][妙啊]
为什么老在等候	[难过]争来争去→分数线越来越高→出题越来越变态[捂眼] [羞羞]如果未来人少，那么竞争压力小（？我认为的） 所以我不生孩子→给未来各位孩子少一个竞争对手→各位孩子减小压力[热词系列_好耶]
芝士大嘴蛙	处理得好那叫衡水，处理得不好那叫豫章[doge]
冷心彡暗梦	本人也是衡水一名中学生，可以告诉大家，up说的基本属实，希望大家能把这条视频转发出去[保佑](另外这条评论也是在上课时发的)
sigdvnqoaj	老师:“生前何必早睡，死后定会长眠” 我:“生前若不早睡，长眠定会提前”
七月生半柴__	很适合高考 但 不适合碳基生物
雨夜里的城	开学偷偷熬夜补作业，被我妈发现，气得她把作业撕了。笑死，根本撕不完。
青霭白云	作为一名在职老师，我真心觉得这种吞噬假期的内卷有病
今_我_来_思	别本人就是衡水二中学生，up所说基本属实，希望转发一下，救救我们！[热词系列_吹爆]
红尾白鸢	讲个笑话，多少孩子听过这么一句话“到大学你就可以玩了”，[OK][OK][OK]
欅坂23	衡水模式：高考界的神话，教育界的笑话
六七爱上了十三	有些学校，没衡中的本事，到死学衡水模式，这不就是东施效颦嘛[呲牙]以前我一直以为睡的最晚的都是学霸，高中之后才发现学霸的睡的比谁都早
其实咸鱼也蛮好	我哥他本来是个老师，教英语的。他平时上课会给学生看看英文电影啥的，有时候还会和学生一起唱唱《我心永恒》之类的。学生都很喜欢他。 直到一位家长知道，到学校里臭骂他一顿，在全班人面前，骂他不懂教育，说他孩子成绩不好就是因为我哥不懂教育。（其实我打听过，他带的班英语成绩没有下过全段前三） 后来事情闹得挺大的，我哥他干脆辞职了，现在在老家经商。最可气的是那学校年纪大的老师说我哥人挺懂事的，知道自己能力有限，主动辞职，不去影响孩子发展。 我反正没话可讲，祝这学校早日倒闭（双手合十��）
在等宋二志	本人衡二学生 我是一个很开朗很乐观的女孩子 然而在衡二的两年 似乎已经耗光了我所有的精力 在这里，我真的认真考虑了要不要消失 第一次觉得人活着不像人 想要永远的离开 衡水二中的压迫和折磨是非人的 我不知道谁能救救我们 但还是请求任何一个人 请救救我们 我们不是不想发声，只是有人把我们的头按进水 给我们装上消音器 甚至不惜用资本达到这样的目地 我不知道还能说什么 我不知道怎样、到哪里去申诉 但是 请每一个看到我们的人 请你们救救我们
龙之月刃	转自知乎 衡二学生，普通学校寄宿生，普通学校走读生刚高考完商定要见一面。寄宿生过了约会的时间才到。 “对不起，我去宿舍拿上个寒假带过来的东西。” “什么是宿舍？”走读生问。 “什么是寒假？”衡二学生问。 “同学，你对寒假安排有什么意见吗？”班主任问道。 “对，我是有意见，但我不同意我的意见！” 老师问：学习和休息哪个该有？ 衡二学生答：我来这里读书前两个都有。 .“衡二式教育真的是很棒吗？ ”原则上，是的。五年前，我的一个朋友对此抱有怀疑，所以他转学去那里。他看来真的很喜欢那里，到现在也没有回来。” 问：什么是最短的笑话？ 答：衡二教育。 问：什么是最长的笑话？ 答：对于衡二教育的夸赞。 衡二校长结束一天的工作，回到办公室，突然独自大笑起来。 一个年级主任奇怪的问道：“有什么好笑的事吗？” “是啊，”他用试卷擦着笑出来的眼泪：“知乎上有一个热搜，问题的回答也有很好笑的笑话……” “哦？说…
丶丶啊这丶丶	这肯定得继续卷啊，各位家长尽量在孩子们上幼儿园之前就把三角函数全部过一遍，这样孩子在高考中一定会更有竞争力！
某只二哈Sakura	过于真实。。。 我也是往死里学，无奈身体不好，就硬挺着学，最后彻底累趴，几乎上不了课了。。。 复学之后又想使劲学，结果有几次在学校吐了一下午。。。 幸亏我有个好老师，他告诉我，身体重要，不能学就别勉强 如果不是他，我可能已经死翘翘了[笑]
阿瑶L	高三中度抑郁重度焦虑…… 老师同学家人甚至医生表示都很理解也有开导我…… 私下还不是照样说心理承受能力太差…… 我只是生病了而已啊…… 很多事情我也控制不住自己啊…… 我也不想做一个废物没用的人啊……
茜空の猎户座	校舍着火了，学生高兴坏了，抱着作业往里面扔。好家伙，把火扑灭了！[笑]
马达-MoToR	阿b 你再限流啊[微笑] 这是对道德最基本的保持了 如果这视频沉了 我就真得挨个问问客服了[思考] 三连了，各位多多点赞，请让这个视频上热门[跪了]
哈斯塔尔斯	啊哈哈哈哈b站要乐死我，下面就有广告《一看就会 高考作文50+不是梦》[辣眼睛][妙啊]
为什么老在等候	[难过]争来争去→分数线越来越高→出题越来越变态[捂眼] [羞羞]如果未来人少，那么竞争压力小（？我认为的） 所以我不生孩子→给未来各位孩子少一个竞争对手→各位孩子减小压力[热词系列_好耶]
芝士大嘴蛙	处理得好那叫衡水，处理得不好那叫豫章[doge]
冷心彡暗梦	本人也是衡水一名中学生，可以告诉大家，up说的基本属实，希望大家能把这条视频转发出去[保佑](另外这条评论也是在上课时发的)
尤吉不欧	最大的失败被最用力地推广
N0o6Ho1a	读不死就往死里读，这是我听得最恐怖的话
刘千萬	任你怎么说，都敌不过家长或者老师的一句“都是为了你好”[奸笑]
阴阳路的小鬼	我高二下期因为中度抑郁重度敌对（校园暴力）对好多人特别敌视，晚上睡不着觉，白天上课才能睡一会，我是重点高中的特尖班，也就是所谓的火箭班，我的成绩变成了班上倒数第一，班上平均分620左右，我520，各科都拉着班上平均分，可是我的班主任不抛弃不放弃，年级主任想让我转班，他顶着压力，不让我转，往我这边狂塞心理老师，我不想接受，他就把班会课拿出来，专门请心理老师给我们上心理辅导课。因为是特尖班，班上很多同学压力很大，都有一些怪癖，比如我压力大喜欢撞头和独处，一位喜欢用刀自残和独处，一位同学休学.....我们班上也只有44个同学，原本有48个的，有四个承受不住压力转班了。我的班主任真的很好，为我们做了很多，他是西南交大211大学研究生，我们数学老师说要是他是211大学的，他就不会在这里教我们了。我曾经跟老师说，“其实我就是贱货，烂人，你不用管我了。”他说“他不会放弃每一个人。”高三休学了一期，现在…
莫小船_Orleans	同样河北学生 不过现在已经大三了 我很庆幸我遇到了一个好班主任 一个可以把自己的课腾出来让我们休息的班主任 一个早读怕我们冷让我们在班里吃饭的班主任 一个从来都不留作业的班主任 一个敢为了学生合理假期和年级主任拍桌子的班主任 一个即使如此也让我们平行班分数高过奥赛班的班主任 可惜如此有能力的人这么多年了 还只是班主任
红色拓荒者	我编个段子: 一位广东省的妈妈带着他初中毕业的儿子到衡水中学参观。 参观完后，儿子出了衡水中学大门后问了他妈妈一句:“妈妈，我总感觉那些哥哥姐姐们哪里不对劲。” 妈妈想了想道:“他们已经不像个人了”
Alexei-404	学校唯一能听从教育局规定的就是没收手机，没收学生个人财物，像其他的，加课，私下补课，设计课外补习班，教育局一来检查就让学生撒谎，这些学校那一个听从教育局的规定了
烧糊了的卷子-	激动，终于有人为我们发声了，我就是内衡二志臻校区的一xiao生，因为衡二np跑操制度把锁骨摔断了，现在做完手术在家养伤，逃过了二中2个多月的荼毒，一时养伤一时爽，开学补课火葬场，不说了，要开学了，就很。开心。。[doge]
Dr-D09	我真的怀疑up被限流了，毕竟有些东西牵扯到某些人的利益，支持up将这些现实说出来[打call]
滋---崩---	福建这边一片平静祥和。。。想想也是神奇，上面叫我们学生怎样怎样，向衡水学习啥的，结果下面连老师带学生全都不好好执行[笑哭][笑哭]过年该干嘛干嘛，而且听说衡水想来福州开分校结果被直接赶回去了好像[笑哭][笑哭]
舍卡芝麻酱	对普通人而言:只有高考才能改变命运。 这一句世纪谎言掩盖了多少真理。更可怕的是自己的家长跟周围的社会都不断的暗示你这是一条至真真理！ 也许直到大学毕业进入社会才知道，自己满怀信心的踏入工作却不是自己想要的。 反正到现在我一直相信条条大路通罗马。我现在法学专业，会踢球，会弹琴，会简单的电器安装，现在也在筹备写小说，以后还会培养更多特长我就不信没有一个适合我的！
黑白妄想	这么说吧，怎么才能把这事闹大。 up你敢说我就敢做[doge] （麻烦送俺上去谢谢）
悦晶诗窕Lw	想起有一次我迟到了被抓到，高中级长跟我说：你以后上班迟到了是要罚款的。我回了一句：早上6.上班，晚上11点下班的工作我大概率会辞职。 我有一个好父亲，对教育有自己独到见解，我学习期间如果累了，可以直接翘掉晚修，我爸会帮我打掩护对抗学校老师，后来老师发现我爸也在帮我就不管我了，本人现在广东普通一本，当年高考超最高分数线50分。虽然考得不是很好，但是我觉得至少我个人的价值观都和其他人不太一样，乐观积极向上，我爸是我的超人。
Forever灭	唉 本人衡水学生 封闭式学校 很不幸遇到了脾气爆的男班主任 高一时就很抑郁 有时偷哭（哭到半夜） 曾想过字鲨 现在已经麻木了 因为心早就死了
纸爱穹	衡中是对的，学生就应该早1点起床，凌晨12点入睡，每顿饭吃1分钟，没有休息，时刻学习，每天如此，必有好成绩，活不活得到高考就不知道了，反正只要成绩[吃瓜][吃瓜][吃瓜] 马某也是对的，工作者也实行797制度，早7上班，晚9下班，全年无休，这样不就创造了更多财富了吗？不过中国的人均寿命超不超过25岁就不知道了[吃瓜][捂脸][吃瓜]
政变称汪	up知道吗？现在提整个问题，很多人甚至我都怀疑:学生压力大这种说法早就过时了，现在的学校可不是以前那样。[吐]但实际上这不仅没有过时，反而更严重了。 刚上大学，我惊愕地发现，周末居然不用上课。
吴伤大雅-吴某人	看到过一句很讽刺的话，在这种教育模式下学出来的孩子，确实能比其他孩子更容易的考上清华北大这种的名校，但他们这辈子的成就基本上也就止步于高考考上名校了
水中の悍匪	以前的我：你们不要这样啊，会死人的 现在的我：qtmd，毁灭吧这个世界，我累了[doge]
号角日报的小辣条	之前打游戏上结识一名河北网友 说自己被这学校逼的难受 学校环境压抑老师同学只谈成绩狗眼看人低 只有放假时能释放一下自己 我说换个环境换个心态 他却倾诉了家长老师对他的看法 在山东读书的我第一次见识到了什么是机器 考试机器 但也没什么办法 只能劝他乐观 大概不到一年过去吧他说自己患了一点抑郁拿了不少药 可回到家老师就让他把看病没赶上的课全部补完 他最后和我发的消息是他妈妈群发的 说他得了精神疾病不能再使用电子产品 从一个青少年到这种情况 我一步步看着他被这学校毁成这样子 虽说是前两年的事 现在想起来还是很惋惜[吐]
yuokiki	本人是一名新高中教师，我们学校跟衡水也差不多，可能稍微一点点，小孩早上7点到校，晚上自习上到11点放学(高一)，我不懂，这样怎么可能保证充足的睡眠，怎么可能白天不犯困？甚至要求小孩下课不许说话，校长说，去参观别的学校人家下课都在看书学习，所以咱们的孩子也要利用下课的十分钟学习....相信我，老师都不喜欢这样子的模式，，我们要怎么解决这个问题？？
快乐次手手	衡二的笑话：我在假期中请假[微笑]别杠我就是衡二学生
福雨X	想起日剧《龙樱》里的台词 “高考的答案往往只有一个，如果没有找到它那你就是不合格。” “但是啊” “人生不一样” “人生有很多答案”
诸葛清明C-137	此校学生，只能表示，除非教育资源公平点，否则河北学子要想跃龙门只能这样[哭泣](顺便一提，河北唯一的一所高校是211，而且开在天津[捂脸])我的想法，只要教育资源分配均衡不了，衡水模式就算成功。在我们心中，衡水已经和当年的豫章书院差不多了[捂脸]
噗桑葚	我的高中学校是和衡水截然不同的模式，高考成绩一直也还不错，是省重点高中（教育比较落后的省份）重本率挺高的，但是三年学习下来，我高三也是早上七点起床晚上十一点入睡，中午十二点至两点是午休时间，每天起码有四个小时以上的自习时间，完完全全的自习，没有老师看管的那种，可以说，学习真的完全靠自制力，社团活动也很丰富，三千多人的学校，五十多个社团，多一点的活动基本是一周一次，我们还有极具特色的四大晚会，每年四次，都是学生自己组织的，甚至比我大学办的还要出色。 但其实这些都不是最主要的，我们学校的教学理念，是“放羊吃草”。我们学校校训是先学做人再学做学问，我们老师教我们的第一堂课是何为人，教我们的最后一堂课是告诉我们，高考仅仅是人生一个小小的点，上大学不是唯一一条路，高考失利也没有想象中那么重要。可以说，我高中这三年，给予我极大的影响，这种影响，是思想上的，是人生格念上的，也正是因为这样，我以曾经在这…
Duskyforestsnail	你睡四个小时，就有人睡两个小时，永远有人比你努力[嗑瓜子]
司竹清玄	我刚刚打的一大段文字直接被删了，好家伙，我不过是分享了一下我曾经的高中（还没有指名道姓呢）的管理模式，准备打第二段的时候要验证码，结果输完验证码直接告诉我评论没了。在下佩服佩服，实在佩服！就使劲儿�呗[辣眼睛][辣眼睛]
魔女霏	我曾经帮我一个在衡中上学的亲戚写作业，当时我拼命写，写的手都快废了结果连一项的一半都没写完…… 严格是好事，但是衡中这种所谓的“严厉”，真的是对孩子们好的吗？
贡瑾by流刃若火	为什么在大学里孩子会发了疯的玩电脑，甚至因为熄灯时间玩电脑而被开除？？？五个字可以回答：报复性消费；强哥说得好：为什么中国的科学家拿诺贝尔奖的没有欧美日本的多？那是因为他们在天真烂漫该玩的时候在被家长、被学校玩，等到到了大学可以真正发挥他的想象力时，殊不知他的想象力已经被扼杀在摇篮里了。。。。。。。
且观_风过雨落	我会跑，但是我不会和他们一起跑； 我会拼命跑，但我不会和他们一样拼命跑； 我会知道自己，来于何方； 我会告诉自己，去往何处； 我所做的一切，为了自己，为了我所热爱的， 我的祖国，人民，亲人，爱人，友人； 我要告诉自己，无论贫困还是富有； 我要告诉自己，就算会让众人嘲笑； 我不会后悔，我不会孤独； 我相信，天上的星辰看着我，脚下的土地知道我； 我甘愿独行在小路上，甘愿忍受风霜与雨雪； 我甘愿默默无闻一生，但是绝不屈服于镣铐； 我看着别人，戴着镣铐枷锁，餐餐大鱼大肉； 我看着他们，屈膝点头哈腰，回首口若悬河； 我看着有些人，来迷惑我，逼迫我，甘愿受人桎梏； 我，就是我，我相信我还有千千万万个朋友； 我不会咒骂这些人，但是， 我为他们可悲，一生不知道为什么活着。
烛楼	我是技校生，你们都说技校不行，但是说实话他让我从考试中解脱了，我有了更多的时间去做自己爱做的事情，这在我初中是不可能想象到的，现在最高的成就是技能大赛的省三，等到了大专院校以国赛为目标
爱好游戏的八分音符	看了视频的弹幕，作为一个已经考上大学的艺术生，我有资格说，艺术生不比那些学文化课的学生轻松，甚至可能更累。学校就招那么几个人，我们也在卷。我艺考前就是个半疯子。这条路又累又费钱。
嘴里塞小孩	真的，我在衡二，我高一的时候脊柱出了问题，腰都直不起来，请假去医院拍片，休息了几天之后，回学校到办公室跟老师报道，结果我们班主任上来给我了一句：“你不会是装的吧，不想来上学就别来了，别整那么多理由。” 我当时都惊呆了，一名老师竟然会说出这种话，卧槽！我现在特马的想起来，真想给他一拳，还教师呢，先学学怎么做人吧，我当时怎么没给他一拳呢，真是人生遗憾。
生椰丝绒永远滴神	所以说范进就是我们真实的写照啊，当初看到那句我中了的时候，只觉得身上冷汗直冒。
取你今日美梦丶	我没什么理想，一直都是随波逐流，我看别人在100%努力学习，那我就80%，别人假期80%在玩，那我就100%玩，反正我一定要比别人多快乐20%，多轻松20%，我甘心当垫脚石，只要他们踩过我之后能对社会有用就行，我一直警戒自己，要做一个对国家对社会有用的人，我的一辈子就没白活，我能给别人创造价值，这就够了，这就是我[害羞]
Tws-卿齐	这是一场伟大的盛宴，而你我却是盘中沉默的羔羊[无语]
Cromethese	最大的悲哀其实还不在这。大家都知道衡水一中的高考神话是因为有生源，衡水一中早早就在河北省打响了名气笼络了河北省各地顶尖的尖子生。我许多朋友都是从衡水一中一路高考过来的，他们不觉得衡一有多么变态反而是衡水二中的苦与累在他们那里是出了名的远近皆知，因为生源不如衡一，就只能通过数十倍的汗水来弥补去追赶与衡水一中的差距，这才是衡二最恐怖的地方。
觉觉觉不锻炼	其实这种作息模式是为了让咱适应以后996的工作模式[doge]
起名难于登天啊	本人河北石家庄二中的学生，现在学校的确开始照搬衡中模式。今年1月5号22:15教yu局发通知，从第二天改为线上教学，那时我们还在上晚自习，二中直接把我们全关学校里面不让回家，凌晨两点让家长送来铺盖，直接强制要求全住宿（当然对外宣称自愿住宿），没有周日，每天早上6点到晚上11点。一直关了23天，直到1月28日又发通知说必须回家，我们才被放回来。而放回来后，看家长微信群，竟然讨论的是如何把我们关在学校别回来，最好过年在学校学习。
鱼头等等	前几天翻初中毕业照时 才发现我进衡中之前眼里真的有光
五水碳酸咸鱼	习惯了这种高压的教育，毕业后工作就会觉得996是多么幸福吧……[无语]
-伊藤辰-	笑死，鲁先生尚许还健在，定会执笔破骂，可惜，今非昔比，这时代不允许鲁先生的文章流芳，笑死[呲牙]
瀛洲玉雨落月清辉	没事，最近人都不愿意生孩子了，等到高考人数持续下滑就行，到时候说不定会出现学校抢人的现象，em……不过我觉得学校被拆了可能更多
Gnst王	曾经不理解，把我们的血肉筑成我们新的长城?现在知道了
逼之律者	这样卷一定能出很多诺贝尔奖获得者吧[doge]
小谢雪鹰	衡水中学就是我们几乎所有学校的一个集合体，他的存在象征这个时代的教育形式。
转身丶焰与冰	本来以为技校是最差的，到了之后才发现，原来是最好的之一，本人是技校生，上课的时候还比较规矩，下课的时候跟老师甚至兄弟相称，能跟老师们一起打游戏，说笑话，课堂上回答问题大部分都不用站起来，老师跟学生关系很好，对比之前的学生生涯，现在才是我想要的
夏不纯-	讲个笑话，一刷没一条评论[怪我咯]
v喵南北v	严字当头，但也要张弛有度。吃得苦中苦，方为人上人，吃的是自己寻来的苦，而不是别人塞给你的苦。懒比笨可怕，揠苗助长更可怕。孩子不是父母的附属品，也不是父母之间攀比的资本，更不是老师拼业绩的砝码。且不说衡水二中这种做法有没有顾虑到学生的身心健康，它根本就已经凌驾于法律之上了。
Profeto	我依稀还记得，我母校的高三有成都三大名校里边最长的假期，结果高考出了一个文科状元和一个理科状元[OK]
崩崩崩小公主	说什么长大之后就懂的上学有多轻松的？？ 你真的经历过这种教育吗？？？ 别摆出一副过来人高高在上的姿态，别人只觉得你浅薄可笑。 全让你懂完了[无语]
智乃の卡布奇诺	高二那年，我被诊断出中度焦虑和重度抑郁，后来又被诊断出双相情感障碍。休学之前，我也许是人们口中那个别人家的孩子，我上的学校是市重点高中，成绩在年级里也是名列前茅，在年级里能排到前五十名左右，年级里一千人左右，因而进了我们学校的文科重点班。 身边的大家都觉得我很有天赋，但我自己并不这么认为，我并不希望大家把我的成绩都归结于天赋，这对我来说，就相当于否认了我一直以来努力的结果。高一入学时我在年级里排到五百名左右，按这种排名，理应是进不去重点班的。可能是因为自己要强吧，很多事都要去尽力做的最好，高一的每一天，晚上晚自修回到宿舍，我都会在被窝里打着手电筒一直学到十二点多，早上五点半起床背单词，中午也基本不午休，一直学习，下午放学后就去图书馆或在教室里自习，吃饭一般十分钟左右吃完，就这样，我的排名从入学时的五百多名到高一结束时四次大考的平均分排名在年级前五十，如愿以偿地进入了重点班，也许是我本不该…
下雨天里的兔子	我再发一遍，我开学向本地投诉网站投诉周末强制上课强制晚修强制写申请书，好家伙，网站直接超时，根本就发不出去�
你耗子尾汁罢	你的学生不是木偶，他是他自己，他想选那条路是他自己的权利，你的孩子不是你的木偶，你凭什么让他吃苦，苦难就是苦难，苦难不值得被追求，吃苦没有任何意义，不要追求苦难。
永遠的風歌	学习成绩不是纯粹的用时间就能堆出来，可是很多人不明白这个道理…
奉云志异	群众从未渴求过真理，他们对不合口味的证据视而不见。假如谬误对他们有诱惑力，他们更愿意崇拜谬误。谁向他们提供幻觉，谁就可以轻易地成为他们的主人；谁摧毁他们的幻觉，谁就会成为他们的牺牲品。——古斯塔夫·勒庞《乌合之众》
茵蒂克丝派蒙	兄弟，小心号，衡二违法的事都能压下去
七秸ovo	我是衡水学生，UP说的全属实，没有一点自由时间，寒假开学转学，祝贺！[打call]
不是tamade是tamad	可悲的是明明觉得up说的非常对，但是还是一是改变不了这根深蒂固的思想，变得自我矛盾了起来（是我本人没错了[笑哭]）
饮鸩止不住渴	我说衡二是第二个豫章，谁同意谁反对？[微笑]
马桶骑士Ldy	在up主说出列宁的名言时，我看到弹幕里有人说“说得真好呢，一点内涵都没有”我不过多评价，你细品
yoyoyooooyoo	假如每个学校都按衡水的模式去做，然后每个人高考都700+。难道人人都能上清华北大了吗
良小米	我在衡北累成狗，他却拿着四百分和我一起去一本。
夏音御坂	我们是省重点高中，我们不是这样的，早上6点叫起床，6点50到班就行，中午11点50直接放学 ，休息两个半小时，2点20再到班就行，下午5点50休息，到6点50进班，晚上10点30熄灯 一天四五个小时自习，体育课从来不站（除了天气原因） 一周两小时社团活动 在这么好的要求下，我们仍然保持极好的成绩 在高考大省河南，我们算是异类吧，比我们好的四个学校也是这种思路 原因就在于我们有极好的时间利用能力，我们能自觉学习，自觉自习，抓紧一切时间学 为了不让课程占用自己的课外时间大家都在拼 我们玩的时候忘记一切，学的时候也忘记一切 保证充足的休息才能更好的学习，我们能做到考前全班自觉留宿学习，利用一切时间学习，哪些使用衡水模式的河南高中却打不过我们
好名字让诸起了	我打王者认识一个朋友，他之前是衡水中学的学生，他的一句话我觉得说得挺有道理：衡水学生笑机器故障——活机器笑死机器
金忆影像	人口多，导致竞争压力大，导致人力成本低（你不干有的是人干），导致中下层劳动力收入低，所以学历低几乎必然影响到未来收入（及特殊情况除外），对大城市来说更是如此。 目前来看，想要改变人生，改变生活，拼命高考几乎是必须走的一条路，区别只是拼命的程度不同。我觉得衡水模式本质上也是一种需求，是无数人渴望改变命运的需求，我不想让自己的孩子去走衡水模式，但是我也无法阻止其他人选择衡水模式，能做的或许只有随波逐流了。 只希望未来，百业兴旺，同工同酬，每个人都能为自己的热爱所劳作，每个人的劳作都能得到应有的回报。
尴尬233233	作为一名衡水老师，我们比你们更想放假，上课也占用我们自己的假期时间
是预谋邂逅的你呀	好真实啊！我本来寒假可以休息一下，合理安排假期的，但无奈，老师自己办课外班，语数外物化老师都办，各科十五节课，一课两个半小时。而且还收费，一科1000，一个假期补课5000元。没错，是自愿的，但这只是表象！老师在补习班上的是下册的新知识，如果不去上课，下学期就跟不上老师的节奏，成绩自然就下去了。没办法，只能跟着报班，家庭条件不好就只能自己预习新课，寒假结束，学校开课之后，老师在补习班讲过的，上课根本不讲，完全不会。成绩自然就掉下来了。
无糖柚恩蜜	我们河北一直是这个模式。。。大多数在校是住宿制，放月假，有时候从校园向窗外看去，居然感觉到这里就像一座牢笼
包头吕布字奉先	吐血的马拉松 ——奥特赛文
这是卡尔Carl	衡水十三中的我已经开始笑了……[doge]人生十八年，如梦亦如幻——衡水第十三中学17级A09某生（累了三年，高考考了603，发现我除了分，p都没有）
欧阳春晓Aurora	币都给你 冲
某舟君	衡水二中已经是一个教育集团了，有高中，又办了初中，还办了小学……
缺锌妍子	我高中时候就听说了衡水中学的事情，也看过视频，他们跑步之前都抱着书，跑步时都是人挤人，跑一样的步伐，很整齐，看着真的很努力，但我并不想像他们那样。我们是在学校，不是军队，跑步整齐无可厚非，但跑的像机器人一样，没有一点青春的朝气，看着不是赏心悦目，而是僵硬。还好我们高中的班主任，是个跟得上潮流的人，喜欢看看心理学，举办一些活动及时帮我们排解压力，其他班的都羡慕死我们了[脱单doge]我们高中英语老师那么难搞，犟的不行的人都开始学他在她带的班里搞活动了[点赞]
南门街道那位清黛女子	非常恐怖的是，在这条视频的下面，就是衡水学生的励志演讲[囧]
颂慕ing	up小心啊！如果这个视频出了问题一定要寻求法律保护！
可爱动物稿子哼	勃艮第，请校准时钟。 极右的种子埋下了，估计希姆莱做梦也想不到自己的思想在近百年后的东方得到了实践。
backfisch-	这不我高中吗[热词系列_妙啊]刷到封面熟悉的图片就立马点进来看了。想说的是如果在校的话中午午休时间也是有作业做的，而且时间就那么点，学校从来没有留出过洗澡时间洗衣服时间，所以在校期间每天中午就是三选一，要么吃饭要么洗澡要么洗衣服，然后打午休铃后上床写作业，不然班级量化就要被扣分。我的很多同学们包括我本人在校期间和毕业后多少有点心理问题，以及半数以上的人每天吃饭过快过烫导致的胃病。填鸭教育的结果就是我们没有学习能力，自学能力很差，突然没人管以后也不想学习，就不知道如何安排自己了。也有人真的感谢高中培养的良好学习习惯，但真的太少了，凤毛麟角。
鸢鸢子哼唧唧り	我们学校也一样，真tm不是人干的事，完全就是演给老师看的，但这个假期早读连周末都没有停过，每天早早起来简直tm崩溃了，作业也每天布置，还tm有寒假作业，这玩意就是老师想演给校长看的，看自己多敬业，就我们班上，服了，自从老师知道了钉钉我们就没有过假期！！！
欣欣子-开学季	衡水在河北，我也在河北，我哪怕考上了我们市最好的高中，也是河北省的重点高中，可我不知道我是否有能力去超过衡水的学生，每年清华北大的名额基本上全被衡水占据，我们被迫竞争，我们被迫考的要比他们好，可有没有人在乎过我们累不累？
平去疾	现在我看明白了，国家不会在乎单独学生的身心健康，只要有一两个优秀的人助力国家发展就足够了。大部分的学生就像木柴，丢到火堆里让大火烧的更旺，把后来的人烧的更彻底。
忍野やざか	“令人愤慨的不是受苦而是受这苦没理由，看官们若有选择你会当受害者或刽子手？”——《他举起右手点名》
y洋丶丶	我想起我们高中，如果有人看乱七八糟的小说，老师肯定没收，还会受到批评。如果有人看文学名著，老师会没收，原因是与考试内容无关。课间只能看书刷题上厕所，不能因为困而在桌子上爬一会儿什么的，虽然比起衡水制度还差远了，但是还是很不爽。
胡桃她亲爱的	内部互相竞争啊！鹅滴马鸭。但是如果转念一想，那可以去一个比较偏远但基础设施完备的地方买套房，然后学几门技术或者手艺，再在那里找个两三千工资又很闲的工作，去做些自己喜欢的事，这样就可以逃出来。如果太想要钱与社会地位，那就继续。[OK]
晓绝星念	我身边也有这种，其实我挺看不起这些大过年还在家里闷着做作业学习的人，这些人被考试作业束缚，绑着手脚，绑着本性，物化为考试机器，尽管这些人很可能比我强，但是我从心底替这些人感到可悲[无语][无语][无语]
長安是個小鴿子	有很多高中都是学习衡 水模式的，就包括我的高中。大概是四年以前，我们学习衡 水的跑步模式，学习衡 水的教育模式，每天都特别早的起来，大冬天的北方早上，零下20几度，我们在室外排好队，等待早操的期间，必须手上拿着资料开始背，天非常黑，而且基本上看不清楚，所以一般队伍都在路灯下。其实早上起的早，会弄的一天都非常困，学不好，但是老师会觉得，别人都起来了，为什么就只有你困
RealCaremi	up真的敢说真话呜呜呜，虽然说之前这个话题被王骁讨论过了，但是能说敢说的人又少之又少。我也想逃离这个怪圈，但是无能为力[难过]up一定要小心，小心被打击报复，希望你能出更多这样的真话视频，加油！[奋斗]
软饭刘希	我看这种教育方式不比吴军豹那种好多少，区别不过是后者后台没前者硬罢了
五花河马肉Z	996都没这狠，比资本家都牛逼[笑哭]
Katbole_	“没有衡水命，一身衡水病”
河狸尝龟	All work and no play makes Jack a dull boy. All work and no play makes Jack a dull boy. All work and no play makes Jack a dull boy. All work and no play makes Jack a dull boy. All work and no play makes Jack a dull boy. All work and no play makes Jack a dull boy. All work and no play makes Jack a dull boy.
茜空喵酱	我高三时因为教育局规定七点前必须放学，于是我们学校6:55放学，遵守得非常严格，寒假只多上了一礼拜课。我们老师告诉我们，作业写不完就去找老师，老师给勾出来重点题，其他的可以不写。我的作业总是放学前就写完了，甚至能提前写完一个礼拜的作业，任何试卷不管什么时候查，我永远是到手当天就写完。下雪了，语文老师让我们整节课出去玩雪，只需要回家写一篇400字的小作文。早课时老师总让我们先趴着睡一会儿，然而我不困[笑哭]最后我们学校一本率近99％，我们一个班出了三个清北，我们班的倒数第二名考上了985[吃瓜]
猪猪猪☆	有一说一 高中时候累死累活学的理化生知识大学以后一点没用过 就是为了个高考 不如高中的时候就开始学习一下基础的专业知识 大学的时候学一些更专业的有用 就拿软件专业来说 有很多学生大一时候学java C语言都是懵逼的 如果高中时候铺垫专业知识一下大学时候的学习难度就会轻松很多 数语英这种课程就不用多说了，用处很广，但是在数学这科上就会发现高中数学和高等数学的差异很大，高中数学就是为了恶心人而出的，本身简单的知识但是却要把题目搞的复杂，但很多复杂的高中数学问题如果用高等数学的知识又很轻松的可以解决，而且高等数学通常考的东西不像高中数学那样复杂，理解到位 掌握一些做题技巧基本做题都能做出来，一般考试也够用，在我印象里的高中数学题就是五花八门，一个知识点有n种不同且复杂的考法，考来考去大学以后也接触不到相关内容，要是可以提高高中学习的知识内容在毕业以后的利用率就好了。
Relax-_-	14岁的初二狗，学习中等，我对未来迷茫又无助，学习对我来说就像枷锁一样，体会不到多少乐趣，只有不断地熬夜和身体的衰竭，有时候真感觉自己快要死了，学习的压力真的太大了身体和精神都快承受不住了，真感觉自己的人生活的连条狗都不如
永福桂花橙	多吃苦，争取猝死。[妙啊]
咩咩串串	学生，家长，教师都在焦虑。哪里出问题呢？
英俊的小花猪	说实话，我们高中很优秀，一本率97%以上，但是学习和管理上真的没有很过，早上七点早读，晚上九点晚自习结束，寝室十点不到就熄灯，平时作业也还好，好多人可以在晚自习前或者晚一完成，然后巩固提升什么主要靠自觉，不过管的松确实也更靠自己了[笑哭]
ykn02	我一直以来就觉得"赚很多钱≠成功的人生"，如果自己能生活的幸福，或觉得自己已经过上了自己想要的生活，人生就已经能算是成功了。 然而一些老师和家长经常把"挣钱的能力"当作评判人生是否成功的标准，所以你必须努力学习，志愿还会被强迫按这些家长的意愿去填写，就只为以后能多挣点钱。 当然，如果你人生目标就是挣大钱的话，那你在目前的背景下，努力学习确实是最好的选择。
_合见_	现在的衡水模式是中国教育最大的失败
创猴之键	关键是还有无数学校吹捧[笑]比如我们学校，都吹了多少次衡水了
吟酒人	这个视频下面第一个推荐《衡水二中宣传片》 你品 你细品
百忧解i	我天哪 这苦我真吃不了
我就一萌新瑟瑟发抖	衡水二中初三，中午12放学，5:50点起床，下午6:00放学 晚上还要听我妈给我报的网课，听到23:00，早晨还要发早读视频 老师说，不多写额外的假期作业就是不爱学习，不努力，不上进 我现在眼睛都肿了，困的不行，我早一点睡觉我妈都说我不爱学习。直到有一天晚上听着课，心脏巨疼，疼了几下就好了。我妈才让我22:00之前睡觉，说是累的。 周一到周六上学直到周日放假，有时还没有假期。下课就赶紧补觉。 脑袋笨，学不透，作业写不完，困，没有让你喘气的机会，我没办法从这样的恶性循环走出来，学校和别的学校比联考成绩。老师和老师比班级成绩。学校还美名其曰的说不比就不出成绩。 我只要还能喘气就不得不继续坚持。我恨这样的教育模式，学校间老师间的攀比虚荣心作祟？ 但是它又是我唯一的出路，为了以后能更好的生活，我只能苟延残喘地活着。 太累了，我多想脱离啊，但又不得不拼命的学习，我妈特别看重我的成绩，观念就是为了学…
辜風	我想问一下你们有没有开学第一天就大考的
卡曼橘゛	刷到自己的学校了，那说说我的感受说实话吧完全扛不住，作为高三的学生我时常在摄像头前睡着，然后就是老师在微信里狂轰滥炸，之前年前我们二中上了热搜然而并没有什么卵用，其实都能理解毕竟高三了，但是，高一二的学弟学妹又不用那么紧张，何必呢，一天十几个小时就算上课划水晚上还是累的不行十点以后才算自由，只有大年初一放一天假那天我没订闹钟还是五点半起来了而且还是惊醒的....不说了睡觉了快开学了还有调整状态
treasure_Rear	过于真实了，本人初三狗，上学时还好点，七点到九点半，放假真的和上学没啥区别，一天补五节课，基本没时间写作业。然后下半年了还要补什么时事政治，一节100多。我就不想补，然后家长就说什么别人都在学，你不学怎么能行，别人都在使劲学，都会把你落下，老师又讲不到……这就真的离谱。说白了现在的竞争就是一场不得不跑的吐血马拉松。[捂脸]
Woru7	我就是被这种学校体系害惨了的，真的，真的，我差点就成精神病了，唉，不提过往了
也就那样9569	看到簡介裡的一句話：好的社會，不應該祇有一條賽道。 讓我想起來另外一句：健康的社會，不該祇有一種聲音。
寒烟江雨	没有衡水的师资，操着衡水的心，还一个劲的鼓吹衡水。吐了[辣眼睛]
任命C	我是河北的一名高三生。众所周知，新高考多了一箱综合素质评价，让学校来依据学生在校表现给一个分数。我们学校就用这个来让我们前两年半去遵循学校的各种制度（衡水模式，尤其衡二），到了去年底我们才知道这之中成绩占了一半。[辣眼睛][辣眼睛]不想说什么了
水寒喔	我们班之前一个同学向教育局举报学校的不合理作息，结果举报被半路拦截了，学校还警告那个学生，说什么要不是他成绩好就把他开除了。[灵魂出窍]
天玄破混	什么时候能真正普及马哲毛概？真的有用啊。
某科学的小弱鸡	曾经我也会自己自发的想买作文书，最后我因为家里的原因，在迈出脚步前就停下了。我曾经也会为了兴趣算数学题看数学书，最后也因为家里，将迈出的脚收回了。我的字写的又慢又丑，因为家里我不断前进，最后我停下了。作业从来多的我写不完。我的身体很差，光是从家里走进教室都让我疲惫不堪，更别提体育课从来都要跑上五圈，第二节课后从来都是跑步，下午则是跳绳操。作业从来都多的我写不完，我的速度只有别人的四分之一，而字连别人的十分之一都不如，我不止连娱乐时间都没有，甚至还会被老师说是鬼画符，压力无法抑制地增长。后来我会在写作业的同时看小说，这是为了避免我没有时间来放松。可是作业写不完，越积越多，曾经我从回家后开始写，写到12点终于顶不住睡着了，然后醒来又写，在公交车上写，在早自习写，这才写完。我不明白，为什么作业这么多。直到有一天我突然发现，班级里的某些同学从未写过作业，可是从未如图我一样被训斥。因为我有着提高分…
课代表大号	“大家都在奔跑，为什么你不去跑？” “难道我就不可以走吗？” “可他们都比你快。” “那他们就一定比我优秀？” “那你不跑就输了。” “我说过我要参加这场比赛？！”
GoldL96	他们用分数做诱饵，要求所有人为奖金，为绩效为学校的升学率拼搏，他们用工资做诱饵，要求所有人为资本的增值拼搏
守護星河	我有一个朋友，他美术很好，从未有过美术教育（好像小学是还有美术老师，也是被各种理由“合理”地占用，到了初中就直接没有美术老师了）个人觉得，画的不错，虽然只有简单的线条，没有颜色，但还是不错的（我也不懂，看着好看就行了）而且他自己也十分喜欢画画，小的时候就喜欢，至今如此，小的时候他的母亲也没说什么，喜欢就画呗，他上了初中，学习任务加重了，他的母亲就认为画画会影响学习的，就阻止他画了。 他的画看了都说好 除了对面是个大佬
danna总统	只有我以为学习不等于做试卷吗？
魁北克枫音	转发 我就是原来衡水二中复读出来的，10天放假，留119套卷子。老师们都知道我们写不完干脆就让我们抄，那留这作业干啥？这个学校特别恶心，还让我们给学校宣传招生，那个主任还说的特别不客气。班主任能力极其的差，给学生帮忙带东西什么的一点都不上心，无数个家长都在跟那里老师吵架。我在那里被搞的特别抑郁，一个班一百多个人，教师都加满了还继续招人呢。我们上课有的时候都被挤的毫无心思听课。现在我大学快毕业了，我跟我妈都特别后悔去这个学校。说点更荒谬的，人贴人跑操，前面的人鞋子被后面的人踩掉了罚前面的人。这TM是什么道理？但凡有点错误上楼一站就是好几天，课也不能上，这样的惩罚让孩子学到更多东西了？我经历过很多学生被逼的崩溃了跟老师对着干，动不动把学生逼崩溃了学校自己都不反思一下。我觉得其实那里有的老师也怪可怜的，他们也没办法，主要是衡水二中那些管理层，恶臭。把教育搞得这么资本化，那权利和钱抹掉负面信息，…
天真的宅男	我都是跟自己的昨天比，只要我比昨天做得好。而我的家人和亲戚都把我跟别人比，只要我顶一句就是不孝顺！
火箭疼	难道评定孩子是否优秀的标准只有成绩吗？
霧雨の魔理沙daze	全世界联合起来是这么用的吗，b站用户年轻是真的
西棠不咕咕	对于所谓重点学校的学生来说，不管是家长还是老师都逼迫我们把竞争作为一种习惯，然而有些人连自己在争什么都不知道。 我们学校（四线城市“市重点”）我在篮球选修课上“被迫”和别班的同学比谁打得好（我初中学过而对方完全不会），旁边的她同学还会夸对方：“天哪你动作太标准了！”我：[囧] 还有就是我高二（夏天，而且我是那种冬天都出汗夏天直接背后出盐的体质[笑哭]）被班主任冲进宿舍骂我一周洗三次头，对我说：“你洗头对的起你爸你妈吗？”而且理由竟然是别人可以一周都不洗澡[无语]
心似明镜不染尘	我的表弟，并不是衡水的学生，他的压力来自于父母，从小他基本就是处于寄宿状态，父母给他的学习压力让他逐渐开始变得在父母面前沉默，上大学以前，他的生活内容好像就只有学校，每周只有周末一天能回一下家。只有在假期和另外一个表弟玩才会比较开心。他高考成绩很好，好到基本全中国排名最好的那几个一本学校都可以随意填写志愿，那时我和他爸爸聊天说，既然考的这么好，那他想学什么就让他选呗。结果他爸爸说了一句:他懂个屁懂？怎么可能让他选。那时我突然觉得，我这个表弟，可能会出事啊。后来他去了海洋大学，今年他大二，挂科无数，几乎要被学校辞退，且经诊断有抑郁症。我不知道，这真的是中国家长要的吗？
退休的灰鸦指挥官	在一本书上看到过讽刺这种学习方式的，大致是这个意思: 把人变成机器，再把机器变成人 还有一个是: 机器人成为了“人”，人成为了学习的机器
gcc123123	好奇，这样压力下的学生能学的好吗？学生真的知道学习是为了什么吗？家长真对这种学习方式表示赞同吗？据我所知这种强制补课的方式不在少数，这不违法吗？如果违法为什么一直不查？以这种教育方式进行教育的老师真的够资格吗？教出来的学生真能成人又成才少遭社会的毒打吗？学校应该教的难道就只剩下文化课了吗？为什么所有学校都能把道德绑架玩的这么六，难道学生的品德都是通过道德绑架教的吗？对这些问题我表示疑问
小序_yuki	只要我不天天往死里学，我就会被淘汰。
小喻同學	我总觉得学校会培养出很多平庸的人 说真的会考试的人不值钱 只有思维不一样的人才有更好的前途
lulu明天吃什么捏	衡水模式不仅仅是一个教育问题，更多的还是社会问题。社会的内卷化，导致学生家长和教育从业者逐渐被一种所谓的高考是唯一出路，只有考的比别人好才能成为一个成功的人。如果说学生家长不能理解教育的目的，或许能够理解。但是教育从业者无法理解却是最可悲的事。当教育从业者放弃培养学生的自主意识，放弃全面培养学生，甚至连基础的德育或许都做不到的话，这样的教育是失败的。 教育从业者的工作，是培养下一代。如果我们以这样的方式培养下一代，他们能否有所谓的创新精神，能否能有自己独立思考明辨是非的能力，这样的人，真的能成为成功的人吗？ 社会的内卷，危机到教育的内卷，教育的内卷的后果，终究得我们自己去承担。[哭泣][哭泣][哭泣]
摇弋的蒲公英	本人衡水模式出来的。 这个模式的好坏嘛，仁者见仁智者见智的事。但是我想告诉屏幕前是各位学生，无论你是不是衡水模式，无论你成绩的好坏，你都要明白无论中国怎么样了总有人学，往死里学[再见]而你是需要和这种人卷的[笑]衡水模式固然难受，但你要知道套入这个模式后大多数人能提高成绩。 然后关于diss衡水这件事，恶心着你了，也确实恶心着我了，我当时寒假最起码也放了十四天。[再见]但我不希望有任何人是跟风diss衡水顺便diss自己学校的，且不论这些人把衡水的作息公开出来（衡水很多资料从不对外公开）是什么用意，你们在这里diss衡水真的是没啥用的愤世嫉俗。确实，每个人都能吐露出自己的不满，但我劝你们最好不要把这种不满发泄在学校之类的事情上。要知道学校想让你考高分（至少正常学校想）你也想考高分。双方战略目标一致，所以我劝你们不要把学校看成敌人。（这真的真的很重要，如果你的学校不是那种“犯罪窝点”，真的…
野生菜鸟鸭	孔己已：“哟哟哟，你也来读书啊，和�一起科举去”
但的蛋	看看如今高中毕业生的近视率，我自己高中毕业就有痔疮了，高三基本不出教室。现在想想太可怕了。
儂發现了一只tong	衡水模式是以后的一个趋势，越来越多的学校回去效仿，因为衡水模式就是升学率，就是马太效应，好的会更好[辣眼睛]
林海碧波	阿b 你再限流啊[微笑] 这是对道德最基本的保持了
流氓的米兔	我初中班主任发qq空间说教育不是只为了考名校，说的很气愤
haveagreattime	以后这种情况会好转吗？会消失吗？学生长大后，是否得到了真正的解放和快乐？他们所做的堆积如山的试卷和习题真的会对他们有用吗？万一他们上了中年过老年，得了少年时期的后遗症该咋办？等等，想想就恐怖[惊讶][惊讶]
雨天无能的罗伊	无语，学习哪是这样逼出来的？？我去年高考，高三一年我照样十一点入睡，六点半起，该休息的时候绝不假意学习。 学习讲求效率，讲求自我消化！衡，水模式本身就是伪命题，许多学校抓纪律抓时间却忘了消化！！消化知识！！才是最重要的。 最终，我经历了一个说不上累的高三，考入了自己想去的985院校。 所以，不要在相信挤出来的时间！！唯有消化知识才是真的学习。
超级无敌不想读书	@kuiye山茶 [囧]
回见天	前段时间老师给我们看了衡水的视频，其中有一幕是衡水的学生不和别的同学交流，反而是把自己想说的心里话写在一个老师专门发的本子上，原因是因为和别人交流会影响别人学习，而且视屏里有同学说他就把这个本子当成自己的朋友一样，我当时觉得还好，但回头想想又觉得毛骨悚然的，我不敢想象是一个什么样的环境会让同学之间觉得连交流都觉得浪费时间，而且我觉得竟然有写日记的话，那么把这个时间和朋友交流一下，彼此分一点用来闲聊放松不是更好吗？觉得像是在自欺欺人一样…… 其实现在很多学校都是这样，因为学习压力和升学条件越来越重导致很多超一流或者一流高中更加强调学生的学习而不是学生的心理状况和她自身的品格。由于中考考烂了掉了档，所以很多以前成绩差不多的朋友都走的比较散，最开始几周回家都和我打电话说在新学校找不到朋友，觉得新班级同学不好相处，觉得自己成绩太差不好融入她们（我不知道为什么和人交朋友还要看成绩！我之前有一个玩的…
垢病	鲁迅先生在他的时代中看出来了“吃人”二字 而我在现代依旧也能看出 那么我只想说四个字： 救救孩子
_不起眼的小浪客_	如果你不愿意走在前面，请你跟着队伍； 如果你不愿意跟着队伍走，请你在路边围观； 如果你不愿意在路边围观，请你在网上呐喊； 如果你这些都做不到，请默默闭上你的眼，坐下来享受我们为你争取来的权利； 如果你这都做不到，请你收起你的嘲讽跟无视的目光。 你的视而不见，让我十分忧伤； 你的冷嘲热讽，让我倍感心伤！ 我们争取的也是属于你的阳光啊！
一二青风	小镇做题家
伏特加今天自闭了	建议衡水二中改个名字，改成衡水第二工业园
今_我_来_思	明天就要开学了，我发现我在这个视频下的评论里，虽然是最高赞的，却越来越靠下，各位顶我上去，干翻衡二的水军！[生气]
牧不窥园	我虽然是一个普通人，从普通的家庭出生，现在在一个普通的学校，但我过得很快乐，因为我始终认为，学习是有标准、有目的的，我曾经在初二时花了很久探究一个问题的答案，那就是学习是为了什么，生命的意义在于什么？我最终得出的结论是，人的一生就是在自救！在“自娱自乐”！人是一种具有好奇心与危机意识的动物，人是不会局限于仅仅生存的，人是一种看到山会想山后有什么并会为未知而恐惧的动物，于是，人合理利用了自己无可避免的贪婪、私欲，创造出了社会，用困难来磨练自己，并以此来获得有价值的东西来充实自己空虚的灵魂，从而能够使得自己有一颗强大的内心，可以以心的力量战胜一切，可以用心去跨越那些科技无法超越的肉体上的痛苦，最终能用一种坦然去面对死亡、离别，别忘了，科技与宗教等等事物的发展，本质上，不就是为了完成这种“人定胜天”的愿望吗？而正是因为现今的社会中的恶，已然失去控制，本来人们投入恶是为了以困难而加强自己的意志，…
斌逗	下一条视频：衡水中学学霸励志演讲[笑]
无聊就配音	与恶龙缠斗过久，自身亦成为恶龙。不懂得休息的人，终将在竞争中倒下。争夺那些制高点是否真的有用？享受当下的一切，不也是一种幸福？
为什么要取ld	当病成为了常态，那么正常反而成了一种罪过
五十岚姬士	你睡四个小时，就有人睡两个小时，永远有人比你努力[嗑瓜子] 我活80年，就有人活40年，永远有人比我短命[doge]
爱喝清茶的IRe	提前让孩子磨灭个人思想，适应社会[脱单doge] 以后努力为老板幸福生活工作
南言凌	这种苦是真的，不一定有用…… 我有个朋友初一就去衡水上学了，管得超严，吃了不少苦，现在初三，成绩也就二百多分考老家那边的高中都费劲……
Funing_Fuc	我真的好想三连，但自己还欠了阿B一个硬币，太艹了[笑哭][笑哭]
长歌泛舟怀采薇	感觉我所在的学校是衡水这一片里管的比较松的了[无语]毕竟我们只有下午的两节课，一共才四个小时，作业也不算多，像我这种爱熬夜的能有许多自由时间（我们不开摄像头）虽然是因为学校怕事吧[脱单doge]不过我觉得这样挺好的了
八嘎呀路没有八嘎xr	这什么学校啊
苹果化氰	有没有清北的做个调查，看看清北的是不是都这么学过来的[笑哭]
曹丰哲	谁又想卷呢？你要是能说服那些顶级大学、大型券商、红圈律所、三甲医院、顶尖制造业研发不把985211作为招聘门槛，那谁都喜欢快乐教育。
泽尧Faust丶	5:30-22:00 沁阳一中完美复刻 真棒 有样学样
殇の脑筋	我毕业了，但是我发现社会是陌生的。 我从来没有逛过街，从来没有去过网吧、KTV之类的娱乐场所。 我除了每天循环的重复工作、休息、工作以外我发现我被困在了一个没有围墙的监狱中。 焦虑、抑郁、社恐惧症。 我不知道，我除了学习和工作以外什么也不会。
味知香食品官方	哇⊙ω⊙其实我居然还很想念做学生的时候[大哭][大哭]
三千楚歌	过好自己就行，大一统大国的灭亡根本原因往往不是外部攻击，而是内部崩溃，好好回想历史，六国如此，秦汉如此，唐宋元明清如此，苏联也是如此[doge]
Aniu_zzZ	73.6万播放上不了热门�
大天狗的结发妻子	说到这个我真的要吹一下我的高中。一年四季校园活动，作业很少，老师带你放松带你玩，美术体育大课间从来不占用。寒暑假老师告诉我们，不需要去做寒暑假作业，只要这些作业内容你们还记得怎么写就无所谓。真的，我高中太棒了！！！！！！！
我天天都想退休	初中班主任要求我们早上中午下午晚自习结束都要跑操，并且步伐一致，如果有一个人跑错被抓到要挨板子[难过]
星空云溪	叔叔可是要赚钱的，大概UP的视频影响叔叔赚钱了吧[辣眼睛]
锦鲤海夕钓	我算是衡水模式的受益者吧，14年考上了不错的大学，再到现在的双一流研究生，高中三年固然辛苦，却也给我留下了坚韧不拔锐意进取这样受益终生的品质。因为花费太多的时间去学习，在我十六岁确实失去了很多美好的风景，现在回过头也会感慨，但最主要的原因还是我没有选择，我只是普普通通家庭的一个孩子，没有人教过我也没有见识过不高考还能怎么样，放弃学业会有什么样的结果，自己能否承担，甚至怎样承担都不清楚，确实除了高考有其他的路，可他们在哪？直到现在，在我研究生三年级这一年，写下这段评论的时候，我仍然想不到十六岁的我还有别的什么选择。
账号已注销	阿b限流过分了，而且还删评，不过现在衡水中学那些事好多人都知道了，限流也没用
云奣	说个搞笑的事，吃完饭回教室路上听见俩领导对话。A:其实叫他们跑也没用，他们在吃饭路上节省了时间回班也不知道干什么 就呆着不动，咱们严也就是表面严而已，其实没什么用。B:对啊 我：？？？ 我们学校已经不只是单纯的严了，简直严到变态。。。。
幕后携手	现在大一，开学时报的部门的面试都没过，唯一进的一个部门是不需要讲话的羽毛球院队，我现在都不怎么敢与陌生人和女生聊天[大哭][大哭][大哭]
Vigilante_only	《现在的小孩啊，太脆弱》
风止_shy	我室友就是衡水二中的学生。。感觉她和我们同龄人格格不入，就是那种一看就受过摧残的样子，没有享受过中学阶段很多基本的快乐和美好。真的觉得有时候高中最值得纪念的并不是一个个刷题的夜晚，而是陪伴自己度过的朋友，操场的灯光，夜晚的风，夏天的雨。
孤独的大陆星球	简直就是一场闹剧，就和隔壁4th罗马电价飙升一个道理。 最不该商业化的行业商业化，自然就是这个结局[怪我咯] 商业化之后，本来作为сlass跃迁的唯一途径，也在被慢慢堵死。真正的rich сlass拥有更好的教育，让孩子赢在起跑线上，poor сlass只能被这样磨光自己的体能。 卷，卷的本质是固化。
你不也这样	这样内卷下去要发生一场大危机。
cabbage114514号	更可笑的是 高校都知道大部分河北高中出来的六七百分的孩子是什么鬼样子，都不愿意招于是提高录取分数线。 于是 河北高中就按照新分数线为目标。 恶性循环
清明__小雨	我爸妈都是老师，我实际上全家祖辈都是老师，我爸爸还是国家级的老师，我永远忘不了他们说的那句话：考的好是应该的，考不好就得挨打 然后我就有了自残这个习惯，不用爸妈动手我自己来，真的他们的态度从那以后就好多了，我的内心也好受多了 昨天也被说了，郁闷，又往手上砍了两刀，然后感觉心情舒畅多了，那种根本其他无论事都无法感受到的快感
-青门-	可悲的是，up只能在B站发，而且哔站中年家长少，如果发到抖音、快手什么的大众软件，肯定会被中年家长举报、辱骂甚至封号[微笑]
鸿濛初开	青少年的声音很多时候都会被嗤之以鼻，这就是这个社会的悲哀
张蓝红的脸很绿	skr skr 是什么把教育变成了名利场 把学校变成了训化场 把乡邻变成了荣誉墙 父母们攀比着吵 爱变质发酵成了毒药 一口一个为了你好 为何把我当成那圣诞树 挂满所有人的愿望 学生就像那牛 耕耘的动力是自己的愁 被压力推着向前走 灵魂却渴望停留 什么大学变得悠闲 什么工作也会轻松 不过是自己骗着自己 以此藉慰迈向那块大饼 考得好学校以你为荣 父母称你是条飞龙 辛辛苦苦劳劳碌碌只想卧着当一条虫 考不好学校记不住你 父母也有些失落生气 自己也曾经想过放弃 一路上都是硬着头皮被推着走 谁人问过我的主意 学校很愁 公司很愁 生活很愁 一生都在学弯腰低头 skr skr
逗比的柚子酱	那种说上了大学就好了的，殊不知大学里也有着各种各样的内卷……你觉得及格万岁，结果及格是班上倒数；你觉得全科都差不多八十分已经很不错了，很抱歉人家全科九十，你一个八十分也就全班中游；你觉得考的不错，人家已经各类竞赛拿奖准备考研……你完全想象不到班上的同学有多能卷[委屈]
这-是-名-字-哦	我是衡二初中的，现在真的是感觉不是为自己学的，我妈身体不好，所以想考好点让她高兴，最后慢慢家里人对我寄予厚望，说我一定有出息，虽然条条大路通罗马，但在我家人眼里学习是最容易也是唯一的出路，我爸心疼我，但没有用。后来真的忍不下去了，又因为离得远不适应过敏了，就回家呆了几天，后来不想回去想转学，被老师和我妈同时批[辣眼睛]，老师说这学校不缺我一个，我妈执意让我去这学校，不敢跟我妈坦白，试过几次都说是因为手机上瘾，我真的迷惑[辣眼睛]，啥也是手机的错，要不是手机上有鼓励我的网友，身边有几个朋友说不定我就享年十四了[辣眼睛]
起名为什么那么多重复	原来这是违法的吗……我们学校早上5:50晚上9:50全天开摄像头，我们这还算好的，放假放了七天，听说我们附近有的学校大年初二就上课了……我还以为这是默许的规则……[笑哭]
柳生新一	衡水这是常规操作，如果你们去过衡水，就能感受到，教育在衡水已经形成了一种狂热的气氛。说实话，我觉得这是一种病态。更恐怖地是，在结果论驱动下，全国各地效仿衡水的高中层出不穷。 弹幕有人说痛苦三年不比痛苦一辈子好？如果这种现象不加以抵制的话，想一想，衡中模式在全国大行其道是什么样，当衡中遍布全国各地，所有人痛苦高中三年，大部分人继续痛苦一辈子。[OK]，这是教育的悲哀。
不想上班の咸鱼	那就像一边吐血一边奔跑的马拉松，真是可悲。
灵宝大仙	希望后人看当今不会叹惋一句:“误入歧途”
阳光开当大男孩	最可怜的是就算努力也没用
红豆泥丝米马塞	全国一起卷起来 哈哈
不胜传说player_	鲁迅先生如果活过来会再写一本狂人日记
薯条fries-	我在国际学校，非常自由，从小学到高中，教育开明，不死学知识，还有各种各样的活动，老师校长对我们的成长关心的比学校考试更重要，真的，只要上过的人才知道什么是我们这个年龄真正要学的，不过现在初三，父母认为我在国际学校里年级一二名还不满足，把我又转到了一所公立学校，学校几千人，而我之前的只有300多人，一到这我就发现了他们跟我的思想完全不一样，聊不来，他们心里只有考上重点高中，我也只能更着跑，不过在国际学校这几年我真的学到了更多，希望我自己也可以出人头地，将来也一定用正确的方式教育下一代。
轮回禁忌	身为一名衡二高一新生，怎么说呢，感受没那么深，可能因为在衡二初中部待了三年已经习惯了，但我觉得，有些事二中真的过了（话说我现在正在上早读[doge]）
悠悠我心シ	突然想到一些事，有不少学校都在死搬硬套衡水二中的模式，我当时上的高中也是这样的情况——6点30上早自习，11点45下晚自习，根本就不按照当地的实际情况来办事。还有一些无良媒体，故意将衡水二中的严和衡水一中的成绩混淆是非，在外统称衡水中学，让很多人都被骗了（包括我妈），认为严了就有好成绩。这些无良媒体也是助纣为虐的。（如果评论删掉了，那就很无奈了）
风翎呐	说句可悲的，衡中这样好歹**能出个成绩。有些学校自己学校垃圾又要硬学衡中，结果成绩也出不来，学生和底层老师也很烦很累。
巧克力甜啊巧克力香	讲实话，衡水只是导火线，也是比较极端的一类，其实按照这种模式的学校真的不少，这些学校真的视教育局规定如同放屁
开madman的Eureka	高中在一个比较舒适的学校里面，省份比较偏没那么卷，比较正常，我是觉得高中我要是到了那些地区我是真心遭不住，我是挺佩服那些从衡水走出来的学生，但是真正“走”出来的又有多少呢[辣眼睛]
酉昔wu	本人衡二学生，校长亲口说去年在网上“爆料”的学生都被学校劝退了，还告诉我们这就是“背叛学校”“没有良心”[辣眼睛][辣眼睛][辣眼睛][辣眼睛][辣眼睛]
新宇ayy	我们高中学校就学衡水模式，那三年就是地狱，现在大学马上毕业了，大学期间到现在我啥都不学，以后一点都不学，我就玩，下班就玩游戏，能吃上饭就行，我就要玩游戏，就不学习
Moji词典	把up的话写进作文里面大概会得0分，然后被开除吧
唉呀妈呀起名难	最该死的是99%的高中在学衡水[辣眼睛]
散修少年	想必我不需要多加评论了。 每当这种时候，我就会无比感恩自己出生在一个如此民主与充满理解的家庭。 我或许不能改变什么大环境，但我会对自己的后代负责。也尽可能影响身边的人。相信我，随着我们这一代长大，这种事会越来越少。 希望在衡二的同学们撑过这一段苦痛，等以后，我们至少可以保证这种畸形的教育方法在我们这画上句号。
帆亦不凡-筱不凡	知道为什么现在有开学考试吗？因为假期作业太多老师都不想看[doge][doge]
爱吃螃蟹的旱鸭	衡水模式在于科学性，起码保证足够休息的时间；其他学校只学表面，爷吐了
仿生琰会梦到某幻吗	“评论不见啦。”
没有感情的T_T	说实话就是道德绑架，学生是被绑架的。
sjsdna74	狼性?狼是团结的，而且不会打压自己的同类!
东方有红太阳	我看一下我这评论会不会被删“衡水中学我rnm”
小白喵姐姐官方账号	我也是衡水的，也是初中，初二没上完学就辍学了【因为出了车祸】。在这里我有一点觉得UP说的可能有点小问题。UP视频里面提到那个粉丝来问你表弟的事情。确实，是在不想学习，可以寻找手艺去赚钱。但是。一年级-初三，都不上完，没有足够的基础知识。如何去学习手艺呢？UP主考虑过这个问题吗。我活着我的朋友，确实有很多考虑也实行了初中毕业去中专学手艺。最后成功的事情。但是作为一个15岁的孩子。初中都没学完成，就要去学习手艺，学什么手艺。现在能被成为手艺的技艺都要求有一定的文化知识积累才行。说真的初中都没坚持上完，我不觉得学手艺可以坚持下来。。 我现在就是自己学的手艺，说实话初二的知识，让我碰到很多壁垒，英文看不懂，很多专有名词看不懂。很多话都理解很难。 我同意UP说的，学习确实不是唯一的出路，也不是唯一的道路，但是最起码，要有一定的之知识储备。毕竟这是信息化时代，就算是手艺，也要有知识储备，所依我建议U…
贩妄	很喜欢我初中的语文老师，更喜欢他有一次下课的一段话：“其实我觉得现在教育的这种现状毫无意义，你再怎么卷，再怎么牛，名额都是限定的。为什么大家不一起轻松一点呢？现在的家长总是想用时间和金钱堆叠出人造的天才，而忽略了一个事实--------真正的天才从来不需要多余的时间和金钱。”他是一个很有才气的人，他很年轻，跟我们比大不了几岁，非常喜欢文学，喜欢写作，喜欢研究历史和社会现象，是鲁迅先生的狂热粉丝。他留的作业每次都是十几个班里最少的，讲课文是最快的，特别喜欢分享他自己对课文的理解，空出的时间喜欢给我们放一些很有深度的电影，有一次甚至花了一节课来分享他喜欢的诗歌，给我们讲诗歌从古至今的历史。也有家长质疑过这种教学方式，但是他带的两个班每次都是第一第二，家长也无话可说，慢慢就放心了。我觉得能遇到这样的老师属于我上辈子拯救了银河系。。。
海淀冥师	这个学校挺好的啊，怎么一帮人骂呢 . . . . . . . . . . . . . . . . . . . . . . . . . . . . . . . . . . . . . . . . . . . . . . . . . . . . . . . . . . 人家搁这培养星际战士呢，你们懂什么
八重樱单推人	衡水五中在上学的路上 初一新生 五点四十起床晚上十一点睡（大多数人都睡不着）都习惯了 就是心脏有时候疼点[再见]
我就是起名废一个	这么说吧，很早以前，我们学校早上7:20到校，8:40回家，下午会有一个近一个半小时的时间在操场上运动，或者做其他事情，但现在没有了，早6晚10（来回一共40分钟，所以我5:35起)，我是一个很缺觉的人，回家睡觉最早也是11点多，我每天早自习都困的一批，忍不住睡，然后……老师就来了，好在我们老师还不错，不打不骂，就是拍一拍你，但也一样让人难受，反正我是受不太了，我们年纪主任昨天刚跟我们用一节课（广播)强调了“奋斗”的重要性，强调河北我们这一届有60万人，我也不知道到底要怎么评价……反正我睡着了……至于其他，我自问还算聪明，年纪200名以内，按我们学校往年的升学率，我基本能进985，但我们年纪有近1800人，其他人呢？高强度的学习，我也没见几个人真学出来啥…… 抓一堆毫无意义的纪律，整天强调学习，强调成绩。我认可学习，但不是这样的，只会做题以后怎么解决实际问题？我想当科研一线人员，但有时候…
生僻字---	只要学不死就往死里学，让我看看有多少人听过这句话[阴险]
村头苞米嘎嘎甜	运动是用来强身健体的，跑步是用来放松的，可如果变成考试呢…
舟蒲桑	我们这模仿衡水就算了，抄作业都能抄歪来。你见过寒假放四天的？年前两天年后两天。 你猜校长怎么说，它很自豪地说我带的有一届学生寒假我只给他们放了两天，出来高考成绩不错，你们现在就是不懂得吃苦blabla…… 不会吧不会吧不会现在还有老师以为学生成绩好是自己管理制度的功劳吧？ 学生自己不去学习的吗？ 说就说了，这学校以前就死过一个学生，成绩优秀，大学录取通知书到家前一天猝死了，家境贫寒只能读书，然后终究没有等到录取通知书。 顺便，这个校长的女儿在国外念书，你懂我什么意思吧？ 资本家来管理无产者，何不食肉糜？
银河系内卷之王	终于知道为什么那么多高材生到美国去了，青少年时期的压力与痛苦让他们看清了这世道的丑恶
钱氪金成肝帝	今天元宵节，我们衡二还是上课，包括早读[doge][doge][doge]
要这脸何用	看完恍然大悟，好像从小到大我都没有思考过我为啥子要接受教育？ 现在高二，在一个私立学校，这个学校也是模仿衡中的作息，身边的校领导也只是说：“啊 你们要好好学习，考985，211！每一刻每一分都要学习！不许休息！！！” 但现在才发现受教育最开始的本质不是来提高自己的文化素养吗？不是开阔自己眼界的一种方式吗？ 为什么会变成现在这种残酷的竞争手段？为了利益而学习？为了以后的好大学，好工作的一种手段。从什么时候开始变成这一种愚蠢的手段？教育难道不是教我们如何做人，提高素质和修养吗？ 记得很清楚我们政治老师讲过一句话：“我们不应该也不是去做一个本末倒置的人啊。” 可是恰恰相反！好像大家都在做这种本末倒置的事，还很幼稚的自我欺骗。 真的感觉很失望但更多的是恐怖……[大哭][难过]
学物理的门德尔松	笑死了，我妈妈撕我作业，根本撕不完[doge][大哭]
Wabi-Sabe	我们都快开学了 上网课的“热度”才刚爆出来 已经被学校折腾的身心俱疲了 开学（3.1）就有考试 我们班主任已经开始施压了[辣眼睛]
包头吕布字奉先	个人认为与其去指责衡水模式，不如去想想真正的问题根源“教育体制”，甚至是社会“分配制度”[doge]
斯图卡撞地球	上层不需要卷，内卷的是中、低层的人[无语] 毕业6年了，公考3年，才悟出这个道理，白活27年[无语]
梵叶ye	人的力气是有限的，不是累的累的就习惯了，而是累的累的就没劲了。
你有月光吗_	我 高三 为了考上大学 吃了自己 ——《教育深处的学生》
千央春酲	都这么努力，但是呢？名额不会变多，这个头一起，以后的学生只会越来越苦，内卷996，更别说有的好学生好不容易努力读好书，上好大学结果出来混了几年发现自己甚至没那些没考上大学的人混的好（虽然很少，但是也有）也许是家庭差别也许是运气差别，但是对人打击真的特别大
是损天	我六年级的老弟削苹果都不会[笑哭]
低头见天地	控制食欲蔬菜鸡蛋节约用水用电手机能不换就不换衣服有的穿就行拒绝享受式消费欲望不大，卷就让他们卷去把
水柱啊	看到弹幕里说当个学渣挺好的，我认为根本没考虑过。学习虽不是唯一出路但却是最近的路。我本人是名高中生，重点中学的升学率是1：5。如今在1200多人中排700多名，我之前在1200人的初中排前100，非常痛苦。但是这是中国的现状，普通高中只有两三百人上一本，而重点几乎是1000人能上。学习的确很痛苦，但家里不能提供帮助，以后自己怎么办，一辈子当个废物？有人说上完学后进入社会更痛苦啊，不如好好玩个痛快。人不是野生动物，要为自己，家人负责。人就是种痛苦的生物，奋斗吧。
喂喂喂喂喂喂听得到吗	我还是忘不了我不知从哪里听的话: 哪怕这社会的每一个人都是清华北大级别的学历，这社会依旧需要有人搬砖。
木木杉树	衡水学校老司机一枚，本人寒暑假作业从来没有完成过。具体步骤如下 1， 和课代表搞好关系，让他睁一只眼闭一只眼。 2，实在瞒不住地让家长和老师沟通。家长说不写作业没事。老师也就睁一只眼闭一只眼过去了。我父母不是很看重我寒暑假作业情况，但是十分看重我在学校时候考试成绩。 另外关于寒暑假情况，一般来说，老师说是会管，但是实际操作是不会管的，日程安排那张纸，你看看就可以不听也没有关系。一般老师是不会检查的，关于开视频视频会议情况你点开电脑或平板。自己去玩手机就可以了。[吃瓜][脱单doge][脱单doge]
A_ltg	小学：考上大学就好了 初中：能考上高中，大学就简单多了 高中：努力一把，上了大学就能玩了 大学：抓把紧，上完大学就好了 工作：加把劲，等老了就可以变好了 老了：要是年轻时实现梦想就好了
玲酥丶	https://b23.tv/j9htzH 现在再看这个，虽然很励志，但也很讽刺
伊碗辛拉面	坐标河南 5:45开始跑操 7:00吃早饭 12:05下课 12:30到宿舍 1:50到班 5:25下课 5:50到班 10:00回宿舍 每天学习15个小时 每两周休息一天 每天的晚自习和不回家的双休日都额外收费(所谓学生自愿补课)问过老师能不能不补，当然不可以啦笑死。法定假日克扣克扣克扣 我上高中前从来没想过是这样子的 找老师请假都看脸色，连家长一起骂[无语]
方块猫十五	非常赞同，教育的本质不应是这样
我帅我晚睡	连体育课都保障不了还强调青少年阳刚之气[抱拳]
后帆起星	虽然但是我知道我自己自制力不好，一放假除了玩儿就是玩儿[笑哭]如果能有衡中这么一个学校逼着我，让我能考上好大学，我也挺知足 我眼界太窄了，我实在想不出没有学历，没有背景的我怎么在这社会闯出自己的一片天来[大哭][大哭]对我而言，只有考上好大学，是目前最有希望的道路
拜拜白海豹	说真的，老师其实也不想假期上课。本来寒暑假就是带薪休假，学校组织上课相当于也占用了老师的休息时间。（学校不会给加班费，有加班费也就是一节课十块二十块，主要靠领导施加压力，不服从安排的老师。。。。。。）
吴与言	吃得苦中苦，方为“仌”，但是到底是“仌”呢还是“仌”呢？[无语]
中华大辞典	河北的学生表示，分数线降下来才是关键，像北上广那样早起早睡，有点业余爱好是挺开心，然而考试难度不一样。。。这里说的不是试卷难度，基本上好点的学校，河北要比别的省高一百来分才能上，凭什么呢
Alone_无言	卷赢了进大学，卷不赢进火葬场[doge]
24842458086_bili	我就在衡二读过，告诉你多离谱，10天假期，留了109套卷子，我到现在还记得在除夕那晚上哭的浑天黑地的那种绝望。我妈都发动起来跟我一起抄答案，没错，抄都抄不完，别说什么自己写完了。
super大鸡排	这种教育真的有利于学生以后的成长吗
_神奇的阿贝多_	我们学校: 早晨5点起床 晚上4节晚自习 晚上11/30放学 一周常规只放周六下午和周日上午 一周至少3次考练 教室里有监控，没风扇没空调， 每天早晨还要跑操4圈起步 一周最多2节体育课，有时候会改成自习 没有任何活动，只有学习，无休止的学习 我们学生的目标只有一个:离开学校。 我看看有比我们学校作息更离谱的吗？[辣眼睛]
周丁-丁小伟	我们一个小县城的高中，有一次领导下来检查，叫两个高二的同学和校领导一起在会议厅听报告，领导要求两个学生上去发表一下关于学校的看法，我听同学说那个高二的学姐在上面讲我们学校的一些不合理的情况，但她被老师拉了下去，但是她继续上去说后来听说她被校领导要求要么道歉，要么退学，她自己选择了退学
lkjhdhyy	春风化雨、因材施教固然是教育的最高境界，但现实的社会物质基础却很难将其实现。
摆烂烟某银	笑了，真的up讲的真的离谱，何止高中?现在都到初中来了，那哪是高中选好大学?现在但凡能上高中就必然有大学要你，现在，最重要的不是高考了，是中考了，中考，笑了md天天老师催完家长崔，晚12早5，每天上课犯困2000字知识点放学之前交上去，老师讲的无聊却怪学生不好好听课，清明节三天假留了五天的量，基本上我苦肝了两天才写完，真的我快疯了，学不好没朋友，学得好还要学会人际交往，一天天的跟tm蹲大牢似的，已经受够了[辣眼睛]
涟降mm嫌长	https://www.bilibili.com/video/BV1iq4y177kb 蚌埠住了
星落归淼	我们反思又有什么用呢
我看物理如雾里	我成绩很好，但是我爸妈不让我读高中[笑]，他们觉得女孩子读那么多书没用
恬不知耻的劣等	你这个臭UP！！欠赞，欠上主页，欠火是不是！！！你这条视频播放不过百万我吃[热词系列_奥力给]
掉地上的一颗原石	我河南的，高三的时候重点班有个学生得了肺结核，完了人家不请假，老师也不管，说是就三个月了，先顶着，搞得我们普通班都不敢往食堂跑，后来他们班传染了五六个人一起请假走了。[辣眼睛]
太阳喷泉	一开始所有学习都是上5放2，学生好的好，差的差。后来有一所比较差的学习开始上6放1，学生的考试成绩都有所提高，学校领导一看，可行！加大力度！ 其他学校一看 要被拉开距离，各种优秀单位奖要被人抢了，然后大家一起加大学习力度，结果是 大家都使劲，但是所有学校条件又变成最开始的那种大家都一样的情况，所以还是回到最初学习的排名，学生依然是好的好的，差的差，在结果不变的情况下，大家少了一天休息，多了一天的学习……[呆][呆][呆]
断垣空城	我觉得现在的问题在于，国家需要多道跑道（各种专业人才）但是社会，教育看不起职校生，职校没有资源，没有目标，没有任务，老师学生消极怠工，这本来应该是机遇，改变人生，就业的办法，可是事实在于老师课水，作业不想改，甚至考试试卷都让学生去改，就这样，让人感觉绝望，和窒息。你说没有好的职业学校？就不能不去大专？可以啊，那你起码得考到一个好点的二本，哦豁，到头来还是一样，没有第二条路
天气太暖	我是衡水河间校区英华，up主说的太对了[辣眼睛]
准你一世情	巧了，本人就是衡水二中的学生，不得不说衡水二中的作息表是真的变态，刚去的前三天直接把我搞崩溃。。。说一下寒假网课的事吧：现在学校要求早上五点半起床，还要外出跑步20分钟（必须录视频打卡），五点五十准时钉钉班会，之后上早读到六点半（开视频，露半身）接下来是十五分钟的吃饭时间（细品）六点四十五的时候开始上课，开始一天的学习。（总而言之，就是一句话：只要学不死 就往死里学） 不说了，钉钉开了我去上课。。。
是BT哥哥呐	衡水的学校基本都这样，本人原来在衡水中学，家长就和被洗脑一样，老师恶心人不说，还要让全班恶心你，我后来被恶心的什么也没学进去，本来听家里亲戚家人说那个学校好，去了才知道，啥也不是，根本没有交我们如何理解，只是一群老师理解，让我们抄背而已，啥也不是，学校不让私自立补习班我们班主任还弄，还不让说，说了就给你穿小鞋，中国式教育，呵呵，我在衡水五中上初二的时候，真的兜里一直藏把瑞士刀，想的就是哪个老师再恶心人我就弄死谁，我忍住了，但是有个老师给我耳光，我打了回去，我背开除了，也算是逃离了那个地方，不要不信，我最早以为谁从拿退学背开除都是他们的错，知道我去了那里，才知道那里的老师多数都不吧学生当人看，各种物理取闹的校规，哼，还不止这些，我也懒得说了，仅仅是个人想法
拥有十颗决心的史蒂夫	现在的家长不知道该怎么说？反正呢就觉得挺离谱的，像那些游戏动漫什么的，认为会带来伤害的，就在那里管，然后事实上像校园的一些系列问题，比如说像学校的不合理的制度，这些会带来伤害的，却拼命的支持
砹-210	卷，卷，卷！ 为何而卷？ 为未来而卷？为成功而卷？ 为未来老板的成功而卷。
贱之稽	up注意安全啊
林笙之约	学校本该是学校，引导学生找到自己的人生目标 学校却又是工厂，加工出一个个相同的合格产品
桃雨飞	我：新闻上有个上中学的小孩自杀了 我爸:就是意志力不坚强 [疑惑]
一只渡情鸭	为人进出的门紧锁着， 为狗爬出的洞敞开着， 一个声音高叫着—— 挤出来吧，给你自由！ 我渴望自由， 但我深深地知道—— 人的身躯怎能从狗洞子里爬出！ 我希望有一天， 地下的烈火， 将我和这活棺材一起烧掉， 我应该在烈火与热血中得到永生。
滴水藏海	无论是学生，老师，家长，UP主本人，都只想听自己想听的那部分话而已。 请B站少点推送这些东西，还有那些动不动就劝人氪金的，说阶级差制造焦虑的，都是一个路子。 来B站做UP，我想这种内容肯定会引发一定程度的“共鸣”，也能很快出圈涨粉，那我也想问一句，用抑扬顿挫的语调引用名人名言就是真理么？你的目的又是什么呢？如果真的看不惯，也请你在自己的现实圈子里拥有话语权，而不是做这种“爽文”，请用自己的娃实践夸下的海口，也请用你的实际行动验证你在视频里表达出的态度。 这种视频套路比荐股还坑人
三无才是萌点	我书包里各种药，生病了吃药继续学，别说了刚吃完止痛药[tv_难过]
某不知名的船长	我发现了一件最可悲的事： up主说的很好，大家都在评论区泄愤，但等大家放下手机，才发现，什么都没有变，就好像我们的任何情绪都是浮云
不想学习了abcde	读一个住宿制学校，刚开始还好，后来也开始学衡水模式，一点一点地压时间，一个星期学6.5天，每天活得喘不过气，老师看到我用课余时间画画就说我，后来学校逼着成绩好的花时间的（包括我）补课，美其名曰为清华北大做准备，我特别反感，多次说我不补课，但老师不听，我就直接翘课，后来许多老师总是说我不会吃苦，父母问：为什么别人能接受补课呢？ “他们也苦，但是不敢说。” ”说明别人吃得了苦，你就是没用心” ……只能说我恨这种模式。
小鸽子咕咕咕_	《马说》，细思恐极呀！[热词系列_你细品]
地洞哈	其实感觉以前开班会都是一种享受了[捂眼]总比埋着脖子刷题舒服
bcosngpfjgw	资本家狂喜，有这样的学生和家长，我一定能过上更好的生活！[嗑瓜子]
晒太阳的小氷	希望大家把衡水中学和衡水第二中学分开，我是衡水中学的学生，老师很温柔很好，学校时间安排假期安排都很合理，我在衡中的日子也是非常快乐的。衡水二中才是外传最恐怖的学校。但是外界一直在混淆衡一和衡二。导致衡水中学跟着一起蒙羞了。衡中老师会催我们做眼保健操，催我们上户外课，衡中有各种艺术班，奥赛班，有着几百个社团。校长也是平易近人的。[笑哭][笑哭][笑哭]
z海滩长颈鹿y	讲真的，我觉得这样真的很打击学习积极性....我现在快行尸走肉了真的......不猝死都没道理的
无法逃避的现实	所以为什么罗老师下面的评论会消失？
迷烁倒影眼里	没彻底结束这样的规矩的话，多半是后面有人
凌祈音音	我大学就疯狂看小说疯狂看电视疯狂上网，因为我要把我的青春补回来，后来我发现，补不回来了
疯子在上	宝藏级视频，也就是B站大多数用户都是年轻人，在别的视频网站都不知道被那些用孩子分数满足自己虚荣心的家长喷成啥样了……我有一个同学，真的是被完全洗脑了，学校加课，年级前十的他居然在检讨自己是不是没有学好导致学校加课......
拉普拉斯吆	学习讲究的是效率和质量，这种学习方式真的亏他们能想出来[捂脸]
天心道人	虽然家长都盼望着孩子日后过的轻松我可以理解 但我的观点:“我又不希望孩子大富大贵，又不希望他日后来给我养老买这买那的，我只希望孩子能健康快乐的成长，只要做一个最普普通通的普通人。”如果是山区里的孩子家长叫他努力学习来走出大山 我觉得这一点问题没有 但现在哪怕城市里面的家长也相信这些衡水模式 我觉得有问题（我不知道是我病了还是这个世界病了）
匿了名菌	我河南郑州的。刚上高中。我感觉我们学校有一点点想模仿衡水，但是又还比较松。早上的话住宿生会有晨读，但是走读可以不上，直接上早读。然后晚上自习也很多（两节小自习三节大自习）。我们放假也很正常甚至有的时候会比别的学校多一天。就是跑操制度我着实不太喜欢。而且像我们班班主任貌似就很喜欢衡水模式。
复活后的檀黎斗	保持中立 因为这个社会很激烈的。你可能稍微一放松，就被很多人超越。考不上你一直梦寐以求的大学。这就是现实。有人进步的同时也总有人会被无情的淘汰 虽然我也不想说，但是事实就是事实 不过我依旧还是希望未来能出现更加高效，并且能使学生更加轻松的一些新颖的教学方法的出现。
_不听不听我不听	up主的视频应该是被限流了，心疼你[热词系列_保护]
刘仁小号	反对一切压迫与压榨！
皓月秋风萧瑟	教育的根本不是教育孩子怎么正确的走向社会吗。怎么变成不上大学就得死�
永辉独守空房	我们学校就搞衡水那套跑操，真不知道这玩意怎么锻炼身体[辣眼睛]
FunMEMZ	为什么以前的人会八种语言，现在人最多两三个 因为现在的人用学六七种语言的力气学一种语言
Sining-sky	河北的一名初中生，一个多月网课期间一直在偷着录下老师给我们“洗脑”和各种讽刺的话语，已经有了560多M的音频文件，随时准备举报[doge]
老流氓小布什号	想到一个开心的事，小学我不喜欢的一个同学考上了衡水中学[歪嘴]
鲨鲨QxQ	永远不要相信苦难是值得的 苦难就是苦难 苦难不会带来成功 苦难不值得追求 磨练意志是因为苦难无法躲开 ——余华《活着》 〈转自B站〉
雪地打滚德川桑	跑的越快 =越快到达终点 =越快到达人生的终点 =死的越快
一个一个仙贝啊	在进衡水二中前，每个孩子们的眼里都还有光
安社之	不知道什么时候，补课已经成为一种习惯，每天就是卷死别人，卷死自己，家长们把所谓的坏孩子怪罪于手机游戏上，觉得他们不上进，觉得比这个差比那个差，总把孩子跟学霸比，但是你们扪心自问，你们的学历又怎么样呢，如果孩子每天怪你没这个没那个有钱呢，你们没吃过学习的苦，就说要努力学习才能怎样怎样，但你们知道有多累吗，你们说你们的时代苦，可这个时代的孩子受到的不仅是肉体上，还是精神上的摧残，少卷几分钟又能怎样呢，你们说学习是最简单的事，那是因为你们根本没认真学过罢了，自己是家禽，又用禽兽的方式对待孩子，希望他们成为凤凰，痴人说梦罢了，该改变的不是我们，是这个时代[保佑]
DJ数据线	《如何判断加入的是xie教组织》（大一入学时学校发的材料） 1.是否感到属于个人的时间不多？是否感到吃不好、睡不好？ 2.是否阻碍你与该组织以外的人过多交往？ 3.是否要求你向组织献出你的一切，包括生命？ 4.是否要求你改变你原有的思想，成为组织希望的那类人？ 5.是否对你以前的生活采取否定的态度？ 6.是否允许你为了组织的利益去欺骗别人？ 7.你对教义提出疑问，他们是否会指责你？ 8.是否认为组织领导者不管在什么事情上永远是对的？ 9.是否认为违背了组织领导者或组织的理论就是一种罪过？ 10.组织领导者是否认为他们能创造奇迹？而且只为成员创造奇迹？ 11.组织在对待女性的态度上是否让你感到困窘和不安？ 12.组织领导者和成员的行为准则是否是一样的？ 如果对以上这些问题的回答有几个“是”，那么你就需要特别警惕了，这样的组织很可能就是xie教组织。 加入xie教组织的时间越长，就越不容易脱…
喝满8杯	实话实说，初中已经很卷了
眠空雪	别说了，我刚刚才把作业写完提交钉钉上，今年就不知道为什么，寒假要把每天要求写完的作业提交到钉钉上，往年根本就没有，我还有网课，从早上七点上到下午三点，剩下的时间就是写作业，这种状态还要持续到腊月二十八，来年继续上……
就一练铅球的	我初三毕业去饭店打工，老板问我这是不是比上学累多了。笑死，打工能有上学累？我宁可刷一天的碗，切一天的菜，端一天的盘子，也不愿意在教室里学到神经衰弱!到了高中我选择体育，教练问我是读书累还是练体育累。笑死，练体育能有读书累？我宁愿顶着36度高温练体能，挨着零下七八度的低温练爆发，也不想在教室里吹这空调学到身心俱疲!我也见过好多不想上学想出去打工的人，他们进入社会以后全部都告诉我打工的感觉就是比上学好，打工是你付出劳动获得报酬，上学是你不但得交钱，还得付出劳动，最后只有很小的几率获得报酬。别跟我说可以学知识，社会上学的知识比学校里教的有用十几倍!
醋拌柠檬苏打	没办法，你不拼有人拼，谁都想往上爬。这种状况很难人为改变。
没有住在隔壁的老王	本人衡水二中2016年毕业，在学校三年挺快乐的，周围的同学也都很快乐，没有遇到很痛苦的同学，偶尔会有同学发发牢骚，老师就会选择睁一只眼闭一只眼。放在别的地方，你不好好学习，老师就不管了，学生自然是轻松了，但衡水二中的老师不管你学习成绩好不好，只要你肯学习，老师绝对不放弃。另外，本人高三有个同班同学，她不喜欢学校的作息，向班主任申请回家自学，学校也批准了。不想在学校学，跟学校申请就可以。
此名字值6个币	我们老师说过一句话：衡水模式适合高考，但是不适合人类
冲小器	别人“中国教育是最好的，中国是最强的！” 我“不...她变了”
赶快叫我去学习-	自杀率都想争第一[微笑]
OhhhhhhhhhhhhX	太他妈真实了，我是高一的学生，因为年级主任一句话，我们高考期间没有放假（我们学校不是考点，但是大部分高中都放假了），中考轮到我们教室做考场了，四天假期=四天网课生活，从早上七点多上到晚上八点多（不包含时间表上安排的早读和自习课），我裂了，隔壁两个高中的网课甚至收费，价格100+
-幽暗冥蝶-	你在说什么呢，明明都是游戏的错[脱单doge]
sweettttea	每天累到死 晚自习上课 作业背书一大堆 第二天高强度体能训练 学校已经走了一个了 但是一如既往[OK]
不想上学的洛洛洛羽	笑死，初中寒假就放了10天
_Shieep_	我曾无数次想去批判这个世界的太多太多的愚昧和无知，但却有一次一次放弃，不忍心看见在悲剧与人性的丑恶和狂妄之间的“我们”，我们只是个学生，仅此而已。面向世界，愿70亿分之一的“你”和“我”能被世界以温柔相待。 ——一名初二学生（Ha Jo.）
LIIIXIV	我也读市重点啊，只是我们学校超级放养，然后我这个城市，一堆普中学习衡水模式还没我们好
我是李幅清	高考只过滤了学渣，过滤不掉人渣啊
猫子mia	12年高中毕业，过来人表示高考啥的真的没那么大意义，成绩过得去就好了。我自己高中就耍了3年，谈恋爱，玩游戏，学自己喜欢的编程，学习写外挂，高三还在逃课看躲宿舍看大刘的三体哈哈哈，那会儿还没火起来，最后高考随便考了个二本，数学只考了80分。大学4年简直发现了新世界，基本一直在耍，考试只求及格，最后大三，想转个专业，考研，认真学习了大半年，考研根本没那么卷，最后考上个985研究生，出来找了个计算机的955的工作，薪水虽然行业内不算多高，但是非常轻松，经常可以在家工作，有时候没项目做，在家耍得累了，觉得实在过意不去还可以看看书提升下技术姿势，每天上班就认真产出，其他时候就想着放假啊周末去哪耍，年假请不完怎么办，现在是周末11点半也可以懒懒的躺在床上刷B站，本来也没啥大的花钱的地方，存款足够用，本科学的金融，理财保险也安排好了，根本不用为生活担心，反正我已经躺平了，不求大富大贵(当然能中个彩票也…
无名小透明	跟我一起上至臻的有没用听过这几句话： 我们二中很开心，而至臻是二中最优秀的 我们要在课下放学学习（虽然没多少课下时间，两周才放一次假）比我们优秀的人都在努力 不要报补习班，报了就是不相信学校 吃喝玩乐就是不尊重自己的青春，自己以后会后悔 讲真这些话我听了能呕一顿[怪我咯]
马思唯-masiwei	衡二不是一所学校，而是一种现象
浔汩Thallo	可笑的是 下一个推荐视频就是“衡水二中宣传片”
想和沙一汀谈恋爱丶	可悲的是，我们知道这样是错误的，却无力去改变它。
雁泠雲	这里是一个十八线小城市，我在这个并不出名的小城市里最好的高中 虽然和周边其他学校比我校真的算是很轻松了，但是我班就我知道的，已经有四个人确诊了精神疾病（包括我），我每天坐到自己的位置上就好像在绞 刑 架上一样，我面前的人都是行尸走肉。虽然这毛病不能说是学校引起的，但不能说是毫无关系 我班还有人神经衰弱，有个小姑娘十几岁就偏头痛了 英语老师说自己以前带过的学生每天晚上睡四个小时学习，级主任说有一个高一的同学晚上学到多晚，有天早上我踩着铃进班刚好撞上级主任，他用一种无可救药的眼神看着我，仿佛我已经死 去，因为我表现的不慌不忙，可是我只是因为吃药导致的低血糖，早上会晕 我现在想开了，就算我做不出数学题，背不过单词，考不上大学我也不会死，我现在只想活着，求求你们，别逼我了
秋半ヽ	高考前:你高考考不好，你这辈子就完了，这是你唯一的活路 高考失败后:乐观点，不就是高考嘛，人生要广阔一点，高考失败不算什么[无语]
大牛牛XD	好家伙，我们学校某小县城高中，校长想出成绩把全校前几名都送到衡水借读了，然后全都受不了回来了[doge]
_Artanis_	救救河北省的学生，现在包括石家庄学校在内的各地中学都在模仿衡水模式，在生源和利益的趋势下不择手段压榨学生，现在不发声遏止， 未来只会变本加厉。
愉悦の市民	某家长：那些轻生的学生，承受能力太差了～，就这样的孩子，现在不淘汰以后也会淘汰～适者生存，社会就是这样～[辣眼睛]
天鲲铭	up主有句话很好，不过我又想到了一点 赛道也是有区别的……
陆离_之舟	几年后过着千篇一律的生活，嘴里时不时说着青春时的乐趣，到头来却哽咽住，青春？ 何来的青春，是每天在学校里天天对着试卷喊着奋斗的青春吗？那就是青春吗。[阴险]
努巴尼真难吃	国家需要的是创新人才，不是做题机器，想到最优质的教育资源都被这样的人占了真的觉得可悲[无语][无语][无语]
Waterloo桥	高中老师说“上了大学就轻松了”，其实着是个谎言，作为一名建筑学大四学生，很多精力都被作业以及课程安排的不恰当消磨殆尽，说个笑话，大年三十的晚上，全班赶作业，有什么办法，我只是想活着毕业啊。班级的内卷早已经不是一天两天，作业怎么加分怎么来的那种，这样的氛围下专业热情早已经没有了，做个作业都带着功利性......[无语]
llsunnyll	我在听从了家长的建议之后还是选择了自己的道路。我没有高考，选择了单招。虽然没有考上更好的大学，但是我成功考上了自己喜欢的专业。我也为我今后要从事的理想职业而憧憬。
夏ヽ不正经	别说河北河南了，东北这边更难受[无语]，本身教育资源就比其他地区差几个等级，作息甚至比衡中更阴间，更别说有没有体罚这种事了，太常见了，我高三那段时间都开始装病了，我觉得住院都比在学校强，何况只是个普高，早6晚11，中午一个半小时休息，正常人谁顶得住，再加上赶上疫情还上了挺长时间网课，本身教育资源就差，最后省一本线都比其他地区低了几十分[鼓掌]，可能很多人觉得我们分数线低还比较轻松，实际上根本不行，我在这普高还是年级前十，偶尔考过第一第二，最后两个月完全坚持不下去了，自己都放弃了觉得自己也就这样了，好算是高考过了一本线几十分考走了，现在在广州感觉这边的教学氛围真的太和善了[笑哭]，以后不管怎么说也要定居在这边了
星星草莓冻	讲个笑话，学校说我们太辛苦了，给我们放了两天寒假，好耶！[呲牙]（不是衡中）寒假被排的满满当当，还必须要有家长一天24守在旁边，要视频证明，要是发现没有家长的话学校领导就会给家长打电话把家长骂一顿[冷]我们学校现在就和衡水的制度一模一样，还强迫住校，每天睡眠不足，冬天盖着薄薄的硬邦邦的被子瑟瑟发抖，冻的整晚睡不着觉，脚被冻烂，冷水洗脸，有时候还没有早饭，而且我们基本上是没有自习的，我的作业只能挤掉上厕所的时间在下课的时候写，实在写不完就只能占用上课时间或者抄，陷入这个恶性循环，夏天热的要中暑，宿舍只有天花板上的一个脸那么大的风扇，一个宿舍八个人屁都扇不到，蚊子每天晚上在你耳边嗡嗡嗡，早上就会收获十所二十多个包，午饭和晚饭只有几分钟时间，做的菜咸的下不了口[辣眼睛][辣眼睛]
keruimaer	就算发了视频又有什么用呢……这不是中学的问题，是时代的问题
炽莫苍辉	这不赶紧给BBC投素材[doge]
Ansterrr	阿B做个人吧，别被前迷了双眼双耳，这可是一群群鲜活的生命在发出求救
小汪兄	诸公夜骂到明，明骂到夜能骂死衡水否？为什么我自己不选择去别的道路而去上学？[无语]很简单，因为现在社会的主流价值观，对上学的孩子非常看重，在很多人看来，技术工就是赚不了钱的，想从根本上解决学生内卷的问题，不是关掉几个衡水学院就可以搞定的，更多的是一种观念的转变，让大家对工人有一定的尊重，同时要提高工人的薪酬，让工人真真正正的站起来，才有可能有人会选择这条路[OK]。如果我说的不对，各位可以细想一下，如果你春节回家，向你家人说，你是一个在工地搬砖的工人，你会得到怎么样的待遇？我当然知道职业不分贵贱，但是你家长在别的亲戚面前抬得起头吗？根本问题不解决，再怎么去解决表面的现象问题也只是换汤不换药罢了。
ChrisBigD2333	我是衡二的，但我这个学校没有一丝荣誉感，我只希望它早日爆炸[吐][吐][吐]
玖柏升晴_栎珹落霞	很早之前，这儿有很多条道路，每条道路上的风景都各不相同，各有美丑。每条道路上都有喜欢不同风景的不同的人…… 后来呢，有人在某条道路的尽头发现了一片花海，那人摘下其中最鲜艳的一朵，将它展示给自己的儿女。儿女看着鲜艳的花，欣然地走上了父辈走过的道路。同样，他们也发现了那片花海，同样也摘下了鲜艳的花，同样也展示给了自己的孩子。 再之后，走上那条路的人越来越多，那条路越来越挤，那片花海里的花越来越少。而其它道路上的芬芳却无人鉴赏…… 渐渐的，走到那条路尽头的人即使没有看到花海，他们也会说：“这世间，唯有青春与梦想不可辜负” “诚然，但话虽如此……”有人发出质疑的声音并准备调头逆行 很快，先是一样的目光盯在质疑者身上，然后是低语，然后是指责，然后是谩骂，然后便开始准备下手 质疑者向周围呐喊求助，回应他的，却是更多指责谩骂的人 质疑者最终双手抱头，蹲在地上哭了起来： “他们没有见过花海，却像见过的人…
欸潶IO	去年国庆我们高中放假，两天，就两天经典7+3=2，这次过年，要不是疫情，学校就是打算一直在学校上课上到过年，然后休十天继续回学校上课，而且假期上课是算到“自愿补课”里的，放假时候，天天留作业每天十点前必须交，并且现在就已经返校两天了[无语]
慕白梓函	这样或许能培养出优秀的人才，但也会损害一部分学生身心健康，教育的初衷已经潜移默化的改变了，学生真是一代比一代难，步入社会更难（我有个211的学物理的高中同学，大学毕业找工作去作业帮挣3000块，最后选择了继续进修，留学，我还有很多高中同学纷纷选择考研，留学，社会精英的岗位需要的少，但大家又不断跻身精英，精英的要求越来越高，而普通职业的部分年轻大学生也无法坚持，又只能进修，考公，不断内卷不知会让社会变成什么样子）
MIKUKANNA39	我赌这视频过几天就没了[无语][无语][无语][无语]
萌妹以求_	我在山东，也是早五晚十，每天累得半死
ST御风	看看我们沈阳高中生 在微博举报 高中连返校都不敢了
会飞的鱼儿TEST	个人觉得能理解应试教育 但也需要适当的休息 过年还这样就有点过了[doge]
未完结和有生之年	其实你说这些压根没什么用就像up自己说的你不学别人学你怎么办?那些吐槽学校自己不行的也只是说给自己听而已，说到底就是个零和游戏必须要有祭品和失败者，而没有人相当失败者，这就已经达成了现在环境的条件了
Eden的狗	最可怕的是很多学校都在追捧这种模式，我高中校长当着全校面说向衡水学习
御-策	“一个人卷可以提高分数” “一群人卷可以提高分数线”
Dawn_thirteen	有没有一种可能，内卷就是在赌我们的命运呢？ 从个人，到家庭，到社会，无一不是拼了命地去追逐所谓的荣耀和繁华，就是在赌自己的命配得上那些梦寐以求的东西。 但是这些东西本来就不是人人都能拥有的，优质的东西本身就是稀缺资源，除非让这些东西能满足所有人的需求，否则注定会有人得不到所谓的“美好生活”。 下至个人，上至国家，我们是不是都一心一意的去追求，而忘记了自己真正需要的是什么？[捂脸]
客观的无聊人士他哥	你说的很对。 然而只要竞争激烈，肯定就有人抱团卷。 你不卷，别人卷。。。这句话说的太有道理，也太无解了。 你可以自己不卷，却没有让别人不卷的权力。 这玩意，肯本没完没了。
灵夜寂空	现在就是缺一个鲁迅啊
迷糊君MANC	现在五年级，在四年级上册就有点轻生了[无语]
今天也想搞钱	怎么说呢，高中的确不拼不行，但是确实要有个限度，像我这种贪玩兴趣广泛的估计受不了，估计磨的麻木
菅叶和	我们的梅西c罗在学校补课刷题呢
不会画画的清澜	孩子:妈妈，我什么时候可以不学习啊？ 妈妈:等你长大就可以了 孩子:妈妈我马上上高中了 妈妈:嗯，高中拼一阵，大学你就可以玩了 孩子上高中之后， 他长眠了， 他休息了。
糖味夭夭	为了利益不择手段
陆千昭	我非常不赞成的一个观点就是 他们只能在考试方面胜出。我们班是学校最好的班 我在班里面成绩是不好的。但我们班那些成绩特别好的也总是会自发组织一下活动 他们自己自己打磨英文台词 一天半的准备后，在班里演了《泰坦尼克号》的话剧 他们会几十个人不准备就直接能全英文演讲。我们班甚至还有人在去年上高二参加了高考 考了689。但说起梗 网络用语 他们很多人也还是知道。他们合作能力等各方面都让我佩服。但我当时在实验班时 总觉得他们有毛病 每次吃饭都跑那么快，现在我在这个班里，我由衷的觉得之前是我在嘲笑别人的勇敢。他们每一件事都做的让你无可挑剔。 他们真的不是只会学习
你不也这样	讲个笑话，内卷会使你近视，还不明白吗？中国超过一半学生都近视，这样内卷下去，那中国所有学生都近视了，为了内卷毁掉了自己的眼睛，真的值得吗？
秋南烛	我是衡中下的一初中学生（老师、教学模式等等互通），说实话我觉得我们学校和衡水其他初中比轻松多了，老师也很友善。痛苦一些的是衡二（直系初中为志臻），我初二的班主任30多岁，他高中在衡二上的，他说他上学的时候被子不合格就不允许学生上课，抱着被子去操场上叠一节课被子[囧]。我大受震撼，但衡水这边衡中和衡二就是死对头，很好笑。还有我听说之前志臻有学习特别好的学生，但学校为了留住生源就中考前不让他们上课 老师带着玩，等到中考后就直接去衡二了[藏狐]
蒙古上单-Gamma	忧郁的眼里没有眼泪， 他们坐在课桌旁，切齿嚼牙： 衡水二中，我们在写你的覆亡史， 我们写进三重咒诅—— 我们学，我们学！ 一重咒诅骂向那个伪神， 我们把他装在眼前的地平线。 徒然地希望与忍耐， 却迎来了他的皮鞭—— 我们学，我们学！ 一重咒诅给那沆瀣的大吏， 他毫不关心我们的痛痒。 他将我们的质问如皮球般踢远， 又攥紧了浸透鲜血的权杖—— 我们学，我们学！ 一重咒诅给那个虚伪的校集体， 这儿到处是威压与欺诈。 我们迫着将它的花环举过头顶， 却怎知滴下的露珠如沥青般毒辣—— 我们学，我们学！ 下笔如梭飞，纸声沙沙响。 我们“织”不停，日夜多紧张—— 衡水二中，我们在写你的覆亡史， 我们写进了三重咒诅， 我们写呵， 我们写！
neighman	今年中秋不放假，明年清明放个够[doge]
青灰色的小蝴蝶	“学生的主要任务就是学习，你只要拼命你就能弯道超车”
小马国m6的蓝朋友	还有人吹衡水？不会吧 就是一批人为了数据好看 然后压榨学生 各种手段抢学生资源 来让自己仕途平步青云而已 打破教育平衡 挑战教育底线 一切为了指标而已 先为人后而学 更何况已经很优质的资源了 就不能搞一下高级教学模式？ 教授他们更好的学习方法 提升学习能力交际能力 和情商？ 这比一纸数据更有用吧 还搞填鸭式教育 那是针对学习能力太差 成绩太差却又要短时间大幅度提升的人有用 为了考试而考试 为了数据而教学 除了书本上的知识其它屁都不会 根本不可能保证品德与素养
落坑	初中三年，高中三年，这六年里拜学校所赐，我真的成为了那种只会学习的工具机器人，完全为了那个狗屁高考，天真的听着那些大人所说的各种鸡汤而舍弃了一切，为了应对内卷自己只能无力挣扎。最终高考结果是自己也没有考上很好的大学，这时我本来想自己去做点自己喜欢的事情，结果我发现自己这六年里根本就是一无所获，什么都没有得到，美丽的风景自己从没有去见过，有趣的事情来不及体验才发现自己已经晚了，我本人就是这场狗屁马拉松环境下的产物，我把这段时间称为”消失的六年时间“，这六年我本可以多姿多彩的活着，感受大千世界的美妙，可现状却是这六年里我的认知和眼界早就已经和整个社会脱节了。现在我读大二，我不敢对未来有什么幻想，也对过去没什么怀念，平时的时候我也只能从那些动漫中去感受那个16、17岁时的精彩了。
憨尼拔--	《吾国教育病理》《我不原谅》《科场现形记》，up主书架正放的这几本书不对劲呐[doge]
紫月貉	内卷就好像一群人一人绑个炸弹跑马拉松，定期引爆最后一个[阴险]而第一名的奖品不是冠军奖牌，是下一届比赛的参赛权，更可怕的是，拿下第一名的那一刻，你已经出现在了下一场的记分牌上
激鸡复基叽	学不死就往死里学，我证实一下，真的会出事！！ 死了谁负责？没人会说这话我说的，这个我当时支持过
烨炼-sgyh	也关注下中考吧[无语]
非常鸮张	你们卷你们的，我躺我的[doge]，互不影响
好短的名字啊QAQ	今天放完暑假的路过。。。
罗马猛男小恺撒	我是衡水的学生，我就明确的告诉你们确实这样，不过我都是挂着钉钉玩游戏的
㳯末	论丧文化是怎么兴起的�
爱Q079	我在外国上大学，现在休学了。每天想睡多久睡多久，想干啥干啥，想几点起几点起。从前老师说：“你们要注意啊，我们学期末要考试。”还说，希望下学期还能见到大家。因为有一个当地的女孩压力过大自杀了，她怕未来见不到我们了。
TyrannicalFairy	最重要的是要知道“学习是为了什么？”。在我看来应该是提升自己，所谓“人不为己，天诛地灭”（不是自私的意思）。很多人都没有看到真正学习的本质，把学习作为一种只为追求外在事物的手段。外在事物的客观好坏都是所有人都知道的，而大家都只追求最好的，这个最好的如果追求不到就退而求其次，也有些人看破了一点，知道这样是不可能拿到最好的，于是就选择最舒服的方式追求尽可能高的。他们追求的就是“钱”和“权”。但是他们忘记了学习的本质是什么了，为什么而学习。 我认为学习的本质是文明的传承，为了提升自我而学习。
克里斯托c	作为一个中学生表示这已经不是压力了 是压迫 。数九的寒冬在早上五点多起来 天都是黑的 前一天晚上为了不被老师找麻烦托着昏沉的脑袋努力地背书 写作业 直到凌晨十二点 但是因为太困了 太困了 困到你无法控制自己的身体 以及用脑过度带来的头痛 第二天的听写依旧因为疲劳而错误百出 日常被各科教师侮辱 被阴阳怪气地讽刺和打骂 在凌冽的寒风中跑操 极冷的空气吸到肺里的感觉很刺痛 后面还有老师抱着双臂歪着站在那儿催促你跑快点 回到家已经是十点多了 但还有很多功课没做 所以你只好强撑着趴在书桌前 思维已经模糊了 眼睛已经发痛了 你终于没熬住 趴在书桌上睡着了 五个多小时后 再次迈入无尽的循环 这就是我像坐牢一般的生活状态。
车票七块钱	我前几天跟我妈聊天的时候突然冒出来一个念头，就是我不会活得很长，想多跟妈妈聊聊天……靠怎么会有这种想法
郜鈿懿	我上高中时，学校老师去衡水考察，回来说那边的学生都没空洗澡，身上都臭了，你们可不能这样[捂脸]
风陵候	建议查查这个衡水二中背后的利益集团，这对学生已经不是加压而是屠杀。很明显某些人想用带血的升学率染红自己的顶戴花翎。
施主您的头掉了	我00年的 现在小学我不知道 但我小时候的小学下课所有人都踩着下课铃一下冲出教室在外面玩 再看看我高中的时候的下课 一下课所有人都像丢了魂一样 全部趴下静悄悄的 光课间的那10分钟都能做上一场梦
量产女仆长	最可怜的不是疯子，而是疯子的追随者，那些没有衡水命，一身衡水病的学校，才是最可悲的
想遇到人生的三玖	在《狂人日记》第一个觉醒的人叫疯子
孔笑卅285	周一：训练 周二：训练 周三：训练 周四：训练 周五：训练 周六：训练 周日：猛训练
逢从陌路	tmd现在的孩子完全泡 在考试和作业里，要不就是被洗脑了 [无语]问他们什么 梦想，一次一个样 ，要不就是我父母说 这职业好，那我就觉着好 ，一点儿世面没见过 ，一点个人主张也没有 ，光听父母 老师的话 ，“看老师(父母)夸我是好孩子 ”。 [tv_呕吐][tv_呕吐]孩子有梦想 难道不是好事？学习好就tm好？什么祖国未来的花朵，花朵上都带着一个个沉甸甸的大厚眼镜，拼谁镜片厚？ 我并不是说父母不能管孩子 ，但也要给他们放飞自我的机会，你咋知道他走自己的路就一定会摔倒 ，你咋知道没你这根绳牵着他他就飞不高 。 最后我想问 ，大家有没有被扼杀过的梦想 ，或者实现了的梦想 。[支持][支持]
李鑫和南方	建议一天学二十五个小时，另外一个小时要求学生抓紧零碎时间拼凑出来
肘主任	我们学校...是个小城的一中 没有衡水中学那么严但是很多地方也很恶心 每个星期正常放的星期六星期天我们学校上课，去年我是新进的高一学生，我以为这是“特殊的提分方式”等去年学期结束，告诉我们这算是补课，在之前没有提过一次，已经上了不得已还是交了补课费，很多同学说这事情，老师也极力宣传这比外面补课便宜多了...很是无语，新学期开学也没人敢说不想“补课” 今天是元宵节，大家都期望着放假，我们这里其他学校都放假了就我们没放，只有一个晚自习一个早自习给我们回家吃个元宵饭... 克扣假期...暑假寒假补课...已经很累了...没有办法...
茗之悠扬	唉，评论区里的还在上学的孩子们呀，人最基本最重要的就是健康，身体和心理都是的。摊上这种事不是你们没用，是家长和社会太贪心了
正义的宣杨	我小学就写过一篇作文主要内容就是我认为竞争太苦了希望世界不要竞争，说向往小时候刚出生时的单纯，可是我老师直接当全班说我懒具体我忘了反正她骂的很难听，我现在初三了看了这个视频真的心里很不是滋味，我很快要中考了压力也越来越大了我真的好难过
歌尘荡市真君	淦，我以前的学校就是模仿衡水的模式，高一的时候还好，老校长人很好，那时候没有早自习，晚自习只有两节，休息娱乐的时间很充足，后来高二的时候换了个新校长，刚来就给我们讲什么衡水的教学方式，笑死，自己没有好的师资力量跟基础设施就硬压榨学生，早自习不到六点到教室，晚自习四节直到十点多，搞了两年，直到毕业，结果我们那两届集体拉垮，他还各种不满，连我们老师很多都骂过他，到了现在还没消停，苦了这个学校以后的学生了
しおんいろ	诚然衡水模式让很多人走了出去，但是它让更多人被困在了这里。非衡二学生，但是我校也是某河北五十强中学，我上学感触最深的不是视频里的这些，而是我们分科的时候老师说的一句话，你们现在还没有资格谈自己的爱好和兴趣。如果一个人连谈自己爱好和兴趣的资格都没了，这真的能算一个完整的学生吗？
祖国永远在我心	看看美国孩子的童年，这么能吃苦为什么还比不过美国教育？�
欢汝之诺丶	竟然批评我们学校，我直接三连加关注[公主连结_厉害了]
为苏维埃事业奋斗	全世界受苦的联合起来
蛙蛙想吃飞弹	讲个笑话[doge]，纵然河北高中个个都是卷王。但各高校每年投放到河北的名额并没有明显的增加。[歪嘴]其后果就是我的河北室友高考分数比我高了30多分，而且我考的全国二卷，他考的全国一卷[喜极而泣]
橘猫泡茶叫橘猫茶	如果是我自己要求自己，早上4:30起床自己都愿意，要是学校强制我认真学习，就算学好了我也绝不会感谢学校。
生の魚	有点想缓存这个视频，我怕没啦
小昙Epi	为什么怪学校...全国统一试卷和分数线不就好了吗 又有人说不现实了，那让人家学校取消这种教育模式就现实了吗[怪我咯] 我哥哥当初累死累活的学习，刷的模拟卷一人高有两堆半(本人146)，考上的211现在我看都看不上，但是我学习轻松能玩能睡够，每次和同学吹牛我哥哥高三的刷题神话她们就会和我较真，说就算是复印机也没那么快，我找哥哥要证据他只是无奈的摇摇头。教育在不同的地区就是不平等的，我很庆幸自己出生晚不是河北学生 [拥抱]对网上的其他地区同学也很敬仰...他们说的每天12点睡5点起每天只学习不接触任何娱乐绝对不是吹牛，像对戍边战士一样尊敬他们
玛卡巴子丷	虽然我不是衡水中学的，但是我这边的情况一模一样，举报了之后劝退+处分，真就是碳基生物能想出来的“放假”[OK]
我是真憨呐	以前大家怀念学校，怀念青春是各种美好。 现在大家怀念学校，怀念青春是终于解放了
鸭哥有点懵	突然想去衡中当艺术体育老师了呢，有没有组团的[doge][大笑]
枸杞鸽子汤	大家都是第一次做人，考生（大部分）都是第一次考试，何必出题越来越怪，折磨自己还要折磨学生，顺带折磨一线老师[笑哭]
阵风丶EX	还好我们学校并没有学习衡水模式，现在处于市第一的水平，隔壁本身实力不行的学校学习衡水模式，越学越拉。
灬ayato	本人衡中学生，说实话，我的学校真没有衡水二中这样的模式，没办法，他们师资生源都不高，只能通过这种方式寻求安慰了
王者画风	高三天天5点就起床到教室背书，晚上12点睡觉，天天觉都睡不够还背书，早上班里一堆瞌睡虫打哈欠，我就想问让我们早放学一个小时早上晚到一个小时多睡2小时过分吗？好不容易吃完饭盼到午休了，吃完饭赶紧睡觉，班主任还让必须做1个小时作业再睡，说专家研究睡15分钟就能精神饱满，我就想问哪个砖家说的，你站出来我打不死你。
早乙女椿	我们学校腊月二十九在考试[呆]，过年就休了四天，每天要上网课，被举报没了之后就改成了自习[再见]，仔细品品（济南回家种地学校说的就是你，整个寒假四本作业，大部分题没有答案，做了也没法对，没用衡水命，一身衡水病）
不酸-柠檬叶	你的视频我爱听，你的私信记得关
温某wen	明天出成绩[大哭]
行彳亍行行行	终于有了个牌子[OK]
故事止于立秋	没办法，中国就是这么个情况，高中只能在条条框框里面，到底畸形的是学校还是条条框框，亦或者都是畸形，没办法，唉
OMFGpretty	文化上的吐血马拉松
湖岸平流层	作为原先的河北学生真的太痛苦了
迷乸飝	up说的对[支持]
取悦不是错	有些学校没实力还盲目模仿衡水，真的是 没有衡水命却犯衡水病
又酸又菜还瘾大的屑	家长就是站着说话不腰疼，自己说着好听，又不见去试试看，学一下看看。自己倒是一天到晚捧着手机。一边督促孩子写作业，一边自己玩手机，还支持学校。“读书能改变人生”，那又不见你自己学习，在那里看手机干嘛，学习啊！你当初也是这么对我说的呀！你辛辛苦苦 写了半天作业，老师一个大勾完事，这TM不是纯纯不公平吗？老师也是一样，布置了作业又不看，那你布置下来干什么？学校也是一样，过年了也不让休息。学生们好不容易放次假，你还不让放假了。那有本事你就也别放假了。自己都做不到的事情，还让别人去做到，你这不算违法吗？ 做事从不考虑别人，只以自己的利益为主的人，它算是个人吗？一个人，它让另一个人去无休止的干活，它TM算是个人吗！？我牺牲我的时间，去你那个LG学校，已经够给你面子了。况且那是我的时间，又不是你的，这已经是底线了，你还要剥夺我的时间，这和拐卖有什么区别！ 我的人生是我的人生，我的时间也是我的时间，我干…
喵内酒馆	呵……讲个笑话哈，孩子们的抑郁比例越来越高，家长表示现在孩子真脆弱，他们小时候巴拉巴拉巴拉…… 然后呢，啥都是为你好。 我现在就觉得我现在送外卖的工作都比他们老一辈活的轻松，虽然偶尔受白眼，但那真是极少数，至少我觉得大部分人还是好的，哪怕遇到的大部分人都是小坏坏，我也觉得世界美好。在被安排的那段时间，简直是我人生噩梦，好多次都想一走了之，然而没办法，走都走不了，熬到现在，出来了，一个人住了，送外卖，每天没心没肺，活的开心。 希望我以后别变成老一辈那样吧。
地球村的丘止	之前我们那边有补习班，有个学生把他们举报了，后来那个学生被教物理的张老师打到骨折，他家长还给学校道歉，最后这个事就不了了之了。
1524-	人类有了自由就会浪费，没有了自由就会争取，而我们，正处在自由消失但还没有人争取的阶段
本昵称6枚硬币	不合理的话罢个课没什么事吧[doge]
_神奇的阿贝多_	卧槽，人需要睡觉[doge][doge][辣眼睛]
韵律氵原点	现在六下语文课本里有一篇“他们那时候多么好啊”，在看完这个视频后感觉非常讽刺[辣眼睛]
辰亦有道	«睡的少，死的早，老龄化他来不了[doge]»
一KEY一	我记得之前不是500多万的播放量吗？现在怎么变成400万了？？？[微笑]
沫の漓じ	我才初一，是衡二系的，就是这样
悠扬d	《新儒林外史》
露米娅Official	对于那种出生就是皇家贵族，出生就手握几十串房门钥匙，出生就是大企业家的公子哥，他们出生即成功，你拼死拼活也比不过人家刚出生的人，现在的时代是学习不一定改变命运努力也不一定能成功的时代，你应该更去发现新的路子走差异化拓展别人都未曾想过的道路，或许还能在此成功也说不定呢
小叶闻清	但是这种情况除了社会争论，吐槽抱怨或是倡议执行，有谁能提出真正的解决办法呢
北京的出租司机	河北人，我爸当初在我中考时就反对我去衡中，说那最后出来的只有两种人，神人和傻子[捂脸]
occasion4	作为个大学毕业生，说一下心里话 我高中高三的时候 每天自觉5点起床，晚上10:30睡觉 坚持了一个学期，身体就基本差了很多 而且是补不回来的那种 但你要问我 值不值？ 从结果上，我考上双非一本学校，家里九个表姐弟中，我是第一个上重本的，我觉得OK（虽然考差） 但你给我一次机会再来一次，我还是会这样做 毕竟我只会读书了，其他东西没有培养过 成为个做题家也没什么不好的[doge][doge] 家里条件不好，上学能提升家庭和自己发展空间。 我快毕业了，说句实在话， 随便找份相关工作都比父母看着日夜辛劳赚钱要多几倍。这不是钱不钱问题，社会效率和生产效率的差距 这就是上学的好处。 不上高三，去技校也挺好的，我朋友去了技校，现在在厂里做机械维修，每天勤勤恳恳，努力学习技能，积极上进，也没什么不好的。 但前提是，你要去学习东西，这代表你在进步 社会上，家庭什么压力的，不用考虑那么多， 你焦虑了，就能解…
某不知名站的用户	初一生，整个省就我们学校上网课，一节90分一天四节，整个假期只休息八天其余时间都要上课，我麻了。
人类的拯救者	这种现象深层原因是：现在人类高度发展，科技水平日益提高，社会生活中用到的信息越来越多，但是人类个体出生时不掌握任何信息，所以需要后天学习，但需要学习的信息太多，学习速度跟不上，所以就造成了这样的情况。解决方案是提升人类大脑性能或研究记忆遗传这样的科技，人类已经把世界规律研究很多了，为什么不提升自己呢？
-そうなんですか-	高中的时候我想钻研马列主义，但是过重的学业让我连《宣言》都没时间看[无语]
尤里散华	以前，学习是最轻松的出路之一，现在最轻松的出路是投胎[藏狐]
劳伦维吉尔	打扰一下大家，河南南阳二中校园霸凌致死！！！死者父亲知乎微博均发帖，有一定热度，但热度还不够高。学校一直不给监控。如果大家看到了这条评论，有时间的话可以去微博和知乎上看一下。 这个父亲的知乎ID叫十五花开（帮别人转发）[跪了]
小马国m6的蓝朋友	还不是衡水中学为了数据？ 说为了学生的 扯淡呢？ 说三年换一生的 高中学的不仅仅是知识 还有做人啊 到大学再做人 那会有舍友教你做人 那会很痛苦 而且 人是不一样的 三年 说长不长说短不短 意志力低的很容易崩溃 身体差的这种高压环境很危险 就不能教授学习方法吗？ 既然学生资源那么好 干嘛不搞更高级的教学模式？ 非要那些数据来让自己平步青云 脚底下踩着学生很爽是吧[辣眼睛]
理发被骗二十块	衡一只是抓的紧，衡二才是真监狱
起名可太难了QAQ	甚至玩个游戏也在卷。
空白LvL	我把这个视频分享了QQ空间，然后我的空间就被封了[tv_思考]
_13642	这种现象永远有人在反馈，从来不会上热搜，从来没有听说过处理的消息。我不知道背后会有谁在操控，我想知道，却没法知道，
天才学生666	突然觉得老师逼我们早睡没那么讨厌了
meet1314	哈哈哈，国家哪有闲心管你教有用吗育内卷呢？我们青少年的诉求有用吗，这个假期没补课，国家打击校外辅导，我十分感动，终于管了，几天后又来个托管(实际上是补课)，我这才意识道，他们都在想如何给家长减负呢，毕竟生育率下降，他们的抱怨比我们重要多了。
はちちゃん	内卷是什么：看电影，为了获得更好的视野，一个人先站起来看了，被他挡住的人不得不也站起来，最后大家都不得不站起来看电影，只有第一排的人坐着。 玩游戏，为了更好地娱乐，一个人先充钱吊打别人去了，被他虐的人不得不也充钱，最后所有的人要么使劲充钱要么被吊打，只有管理员不用充钱还能吊打所有人。 追女生，为了更好地表示心意，一个男人钻石恒永远一颗永流传了，其他人不得不跟着钻石永久传，所有人都花了更多的钱，只有卖钻石的赚了。 抢火车票，一个人先用抢票软件，逼得其他人也用抢票软件，因为票没有变多，最后大家都回到了起跑线，但是开发抢票软件的赚了。 孩子上学，一个孩子上辅导班，逼得大家都去上辅导班，最后排名还是没变，但开辅导班的赚了。 本来大家都是工作8小时，有人开始加班，最后逼得所有人都加班，所有人挣得还是那点钱，但是老板的3系换5系了。 内卷是啥，就是大家都损失了，只有一小撮人赚了。 那一小撮人赚的原因…
#NAME?	三连了 以后常来看 提醒自己不要成为内卷的牺牲品 培养独立的灵魂与人格
影子囧	你好，我是衡水二中的的一名学生，这个学校在放假期间老师还会强制盯着学生学习这个该咋整
地铁广寒宫站	什么叫导师，这就叫导师，列宁那句话给我惊到了
账号已注销	我妹妹小学三年级 编程[微笑]
b站居士流汗黄豆	衡水出来的都是人才，这点我信，衡水能让学生zs，这我也信
Smile同学	我其实很同情衡水的同学，但是他们确实很强，甚至是强人所难[笑哭]作为一个早八上课晚五放学的学生没有办法想象（虽然我已经毕业了）我们是在放学之后自己学习，可以买补习班的那种。我觉得相比于我们，衡水的同学没有时间去社交和提高其他能力（可能我认识不全面）在大学，学习很重要，但是其他能力的培养，如何和他人相处 就比如说宿舍关系，就是一个小社会，我的寝室又一个女生就搬寝室了，我们一开始和她吵架，但后来放弃了，我们觉得匪夷所思的低情商问题在她的身上层出不穷，然后就搬走了。而且大学老师讲的课真的是不管不顾[歪嘴]b站大学拯救了我[doge]不是题海战术就可以学好的。在这里祝愿衡水的同学早日脱离苦海吧[奋斗]
团长与小C	真的，我就一初中生，班里的人会劳动的就仨（我和我的好朋友）。我们仨的成绩不算好，其他班里的人成绩都很不错，但是不会劳动，而且他们都是极端的个人主义
220V_	....别的不说，就这样废寝忘食的学习，很多出名的科学家都比不了。如果说这些时间用于学习用于探索用于感受知识，这就极好，但是tmd居然用这么多时间做题，最后题做的贼nb ，但学到的东西我觉得是比不上这个付出的时间的
sweettttea	不想念了 想买一张票去西藏看看 找到人生的意义啊[大哭]
我想想都害怕	笑死，这条视频下一个就是衡水二中宣传片
自来卷小羊妹	高中生早上五点起，九点五十下晚自习，回家差不多十一点钟睡觉，高三更晚，可怕的是我们认为都是合理正常的，不正常的是，只要一下课，你看到的绝对满教室趴在课桌上的“死尸[呆]”
--绘空事--	哇……我真的真的非常感谢我的父母，他们都是老师，但从来没有逼过我学习。现在我已经大一了，和周围的同学相比，从小到大几乎没补过什么课……小一点的时候，学校管的不太紧不补课，一放学他们就带我出去玩，市里的各个公园广场轮流转，养过各种小动物。妈妈经常说“小孩就该玩，现在不玩以后多遗憾”。后来一直到初中高中，爸妈也很少管我的成绩，最在意成绩的反而是我自己。其实他们可能也担心过，只是没告诉我而已，每次我说考的好差，他们都告诉我下次肯定能考好……说来也挺奇怪的，没有人逼我反而学的自觉。高中时候同学经常考的不好不知道怎么跟父母开口，我却完全无所谓，考多差都会告诉他们，也没怎么买过辅导资料……最后也考上了挺满意的大学。 再次感谢他们。如果以后有了孩子，我还想做像我的父母那样的父母，带他/她看遍人生最美的风景，给他/她最美好的童年，让他/她带着感激和热爱走入社会…… 可能就是那什么，我的孩子，健康快乐就好…
大恶棍123	大三，河南高考生，普通二本。 高中日常不放假，日常全是作业。 但我任然认为中国高考是农村人乃至于年轻人的出路！ 不要去相信什么读书无用，大专，本科出来的不是找不到工作，只不过是嫌弃工作太差了而已！而且这还是很多人在大学没有认真学习的！ 好好学习，高考还是重要的！就像是有些人说公务员工资低一样，又有多少人了解真的低呢？不要听别人的，要有自己的思想！
陬访子	其实我个人看待技校并不是什么不好的地方，他们都说技校很不好，抽烟喝酒打牌，什么不好的习惯都有，简直就把各种不好的习惯强行套上去，我觉得，这些家长有时候脑子多少沾点 ，真正能够明辨是非的家长才配称之为一个好的家长，技校就不要管理了？技校就不要学习了？学生素质就那么不堪嘛？有些成绩不好的学生来技校是为了更好的发展，为什么要否定一个人自己的人生呢。人生各有不同，也许大路走不了那就走小路，没有人规定一定要走大路，大路万人空巷，小路则反之，只要能走下去，那就能成功。
枫溪余响	天天都说减压减负，增加学生睡眠时间，保护学生视力，没一个办到的[翻白眼]每天待在学校超过12个小时，放假也就放半天，连父母都见不着几面，从小学开始就教我们诚实守信，但一到有教育局的来查立刻教我们骗人，讲出来都可笑。
直率的战一渣	教育局来了，池塘里开始有水了，饭菜里开始有肉了。学生们的脸上都挂着笑容，教室内外都充满了欢乐的气息，老师久违的语气和蔼了一些。 教育局走了。天阴沉了下来。但是不见一滴雨。小草小花都枯萎了。
小葱菜奈_MeMz	我高一高二还比较轻松的时候，身体健康睡眠充足，正常努力成绩也一直稳定在前十，去年高三上学期突然增压，吃不好睡不好，心理压力巨大，我就一跌再跌，已经四十多名了，这学期想明白了，尽量让自己心态乐观起来，累了就歇一歇，哎，也不知道高考能考成啥样，一会还要去考试…
忧桑紫罗兰	过去的我：好好学习报效祖国 现在的我：我不想努力了，我只想要快乐
老菠萝fighting	笑死[吃瓜]一句很现实的话 努力有用的话，要天才干什么？
火车还在前进	不是我乱说，高中七分天注定三分考打拼是确实的。我们学校去年的学姐学长，有谈恋爱考上华东师范的，有天天晚上打游戏考上上交的，反正很多学生比他们努力还考得没他们好。我觉得对于大多数人来说苦还是要苦的，但苦多了反而会适得其反
隐之域Aero	我把这条视频给我爸看了，看完之后，问他：你看懂了什么？他说，要好好学习。我无法反驳他，从他说出这句话的一开始，他就已经立于不败之地了。[OK]
决心之意_Karuma	这种事总有一大半支持学校的，而且它们的字词语句也像模板一样，举几个例子： 1.小孩子必须要吃苦，吃苦才是人上人，现在多吃些苦，长大后就不愁了 2.老师每天含辛茹苦地教育孩子，就连寒假也牺牲自己的时间去管学生，现在这样的老师多少啊，学生家长们应该多理解，多支持 3.现在的孩子都是娇贵惯了，这也不行那也不行的，动不动就去举报抗议，长大还得了？ TM说的我都想喷血了，去某瓜视频看看评论，保证多大都能给你气出高血压
-去码头整点薯条-	我见过许多高中被管的特别严的同学，到了大学彻底崩了弦，撒开了玩，彻底地堕落，但也不能完全怪他们自己，就像弹簧一样，当初压得越紧，过后就反弹的越厉害。反倒是高中没给太多压力的，到了大学依旧按部就班，该学学该玩玩，出国保研都能争取，各方面也都得到了发展。
浪荡の草履虫	衡中衡二有一个根本性的压制手段：开除。这个是真的离谱，家里穷的根本不敢折腾，真背退学了前途就没了。
无名小透明	我就是衡水至臻的学生，现在至臻早被强行让我们自愿进会议了，但是最近几天又尼玛不消停，老师现在要求什么进会议要有多少多少人什么的，真的醉了[疑惑]不过更让我受不了的是两周放一两天的假，虽然不留作业但是真的少[辣眼睛]
灵阳散人	我高中状态基本属于游戏人间[喜极而泣]。高一学围棋高二学艺术高三上学期学习寒假就遇到了疫情开始上网课，而且网课不是迟到就是划水到学校里以为完了结果发现都没学，然后就正常学到了高考(括号内为我当时的学习方法。早上六点到，我去学校睡大觉，晚上回家好好睡，上课听懂就完了。)也不求985，211考个普通的一本就行了(在我们这里是)。高考的时候也不要紧张。
帥樂	《家长老师永远都看不到系列》
时潮铭仁	来啊，衡水公关，来搞掉这个视频[doge]
忘意菲	朝五晚十？初中生日日如此，十分焦虑
北枫的枫不是风	我是技校的，这是好事。 可是我们老师是肖战粉[辣眼睛][辣眼睛][辣眼睛]
卡森德拉__offical	这让我回忆起来以前的高中生活。 我努力学习，见过早6点因为教学楼没通电还是漆黑一片的教室，见过晚12点家附近整栋住宅楼没有一盏灯亮着，甚至还在学校“推荐”的自习室坐过许许多多个夜晚，假期也不闲着，在其他教学机构学，大概一天的流程就是【起床—吃饭—学习—吃饭—学习—吃饭—回家/去自习室做课外的作业—睡觉】。 成绩自然有提高，但代价是...... 精神敏感脆弱特别爱生气，课上打起了瞌睡，走神，经常胃痛等等......甚至因为坐太久落得个叠尾部囊肿的病（不知道是不是这么写的病名，就是屁股上坐出个肿包，会流脓出血） 就这样一点一点积累到高三，我突然在有一天莫名和同学发了脾气，原因是他将东西从我头顶递过去（现在想想感觉好幼稚）。于是那天我回家之后，我像是彻底爆发了一样，把门锁上开始发疯（险些毁了自己的手办......）。 还好母亲还是体谅我，我说请假休息几天她也请了，但我在来之不易的假期里乐不起来…
-Kyrie-Z-	这些学校都是高考第一，学生第二，所以能创造出很好的高考成绩。我知道有些这种学校出来的人也有很多日后很成功的人，但是还有很多感到不堪重负甚至感到失去人生意义的人。。评论区也有这些学校的人。但是这就是中国教育现状，一些地区教育局说的这样，学校做的是另一套。。。没办法的，我现在已经习惯了
ArkVon	我很好奇，你衡水的模式是怎么做到坑了我们河南的高中的[doge]
侠义为先	要让年轻人多睡一点，我看每天睡眠时间还是不要少于9小时，不要给年轻人那么多工作和压力，要保证他们有时间去搞一些娱乐活动，我们的同志要把这些执行下去，地方上没做到的要争取做到————毛泽东
GIGN九尾狐	没有办法。。。学生起早贪黑的整这些事，老师也一样啊[笑哭]老师甚至可能更恐怖，再加上那个地方考试难得一匹（说句实话，就以我的水准，在他那能上个大专就知足了）。这些事的根本原因在于该地区的竞争太过激烈，在他们那少一分可能就不是落后一操场，而可能是落后一个鸟巢的人了。。。没有办法，如果不这么做，到时候学生与学生之间的区分度就会更小。。。到时候考试有可能比现在还要恐怖。。。报考也会变的比现在更麻烦，更累，更胆战心惊。。。没辙，也许，到了大学会好一些吧。本人不是想引战，更不是那些水军，只是在单纯的陈述一个事实。如此大的压力压在这些人的身上固然不好，无论是老师还说学生，甚至是家长（不乏有家长陪着学生一起熬夜的），但是有些事不得不做。。。也许有人会说不公平，为什么有些地方压力没有这么大，有些地方压力可能比这更大。。。没办法，这个世界就是这样，这个世界他就从来都没有公平过，昨天没有，今天没有，明天一样…
最后一句晚安灬	兄弟们我把视频发到了班级群里，我做的对么?
墨染白鹭	很多人望子成龙，这很好，因为他们已经不想让孩子成人了
有嚼头的境界	我们高中也是豆腐块，还有封闭式管理，虽然没有衡二这么严，但也不是什么好学校，五点半起床，十点下晚自习，我曾经算过，就算把午休和课间踢了，也足足有十一个半小时得趴在课桌上。我成绩在我们学校算名列前茅，有一次周考直接在作文里开怼现高中教育，结果开年级会的时候，被校长说很伤心。（虽然没有指名道姓）实在给我整乐了。我一个青年有点自己的想法您就这么敏感吗？我失眠＋疑病症，都是高中整的。我高考考了文科年级第二，有些老师可以拿来自夸，但您这学校，不配在宣传的状元榜上挂我的名字。都说到了大学会怀念高中生活，现在我已经上了三年大学，我还是要说，涵皮高中[微笑]。
盐之呦梨	别说衡水了，我家一个18线小县城的二高（本科率30%）我弟高二就是这样，可能因为我们是河南吧。当初我每天只有上学的时候六点早自习，每个月我爸妈还会帮我请一两次假让我睡个懒觉。要我在站在我直接天台见
水友小老弟	这期视频绝对会被很多人骂，但他们敌不过众口，所以说很可能会在私聊里无理智的喷，希望UP别看私聊
Y我是勺H	知道为什么升学率那么高么？因为不听话的都开除了 知道为什么生源那么多么？因为人们只看见了那100多个上清北的而没看到剩下的那几乎1万人[微笑]
溯澜_SL	每次跑操的时候，身边的同学都举着各种书籍，学习资料在那边跑边背。我是领跑的没有办法和他们一样（前面操场会有很多坑洼和障碍物），心里就一直很惶恐，怕被别人甩下。而且我很好奇:老师说大家要保护视力，不然飞行员什么的没法考，一边又默许着这种事情的发生。为什么呢？难道真的是至死方休吗？ －－分数诚可贵，生命价最高。 不要为了闯进地狱深处而逼死自己。
六之硬币	明面上是老师压榨学生，但实际上是校长在压榨老师[脱单doge]
书婷の狗	我衡一的，毕业两年，感觉上学的感受跟班主任关系挺大的。我换过四次班，高一下学期和高三的班主任很好，学习抓得不太死，很尊重我们。但是高一上学期和高二的班主任贼离谱，高二真的感觉要疯了，实验班抓得变态紧。一天吃一顿是常态，得了胃病和挂钩炎，两三个星期放一天假，回家路上已经累的不想说话直接倒头睡。最无奈的就是生不起病，就硬撑。记得当时舍友午休说梦话的时候都在哭喊着“我真的不会！我真的学不完” 真的很糟心。不过还好高三遇到了很好的班主任，我的情绪和身体都好了很多。现在回想起来感觉很佩服当时的自己。我现在是没有勇气回到那段时光了。
Nil-Admirari	很喜欢我们初中时候班主任曾经班会的讲话 “你们别看那些衡水的，什么石家庄的学生学习成绩有多好多好之类的，人家一天学习16个小时多努力这些你们都不用看，他们是能考上一流院校，然后呢？你们不信我现在用多媒体给你们查这些学生有多少能就业的，有多少是大二大三的专业课过不去的。” “他们确实是好学生，但是他们也只能是个好学生了。”
哈喽阿草	我初中同学上高中时候，因为学校中秋不给放假，一个学生匿名举报了，之后教育部给放的假，学校揪出来那个学生给开除了，品[疼]
柚子十七	打着所谓的你可以不努力，但请不要阻止别人努力的幌子。不排除一些方面有的学生真的是自觉，但是那些就是想自己自由活动的呢有没有考虑，家长可以带孩子去旅游或者做一些更有有意的事去增加阅历。有的孩子还可以发展一下自己的兴趣爱好。不排除升学压力大，但是一味像机器一样学习就是好的吗？不排除一些学生可以学习兴趣多方面兼顾，但是大部分还是普通人吧。这些人将来进入大学一下子失去了管制与目标很容易就废了。衡水er zhong招的老师离职率贼高。还有内部的一些机制让老师和学生喘不过气。最可怕的就是那种洗脑模式，时间长了人也就麻木了……人真的不应该被内化为考试机器。真的不是他们所概括的那一句不要阻止别人努力那么简单的。
无产阶级之流	什么雅利安超人���
HatsuneWither_	对于那些不讲道理的家长老师等人，我想起来一句看似是开玩笑的话: 跟白痴辩论，就好像是在和鸽子下棋，不管你下的有多好，这只鸟都会在棋盘上拉一泡屎，然后趾高气扬的走来走去，就好像是他赢了一样
我没有下半身	这种视频发再多也没用，你们在这下面呼声是为了什么？教育局会注意到吗？可能有的时候真的要把事情搞到S人的地步，家长才会醒悟，学校才会停下脚来看一看，但他们也不会顾及那么多呀，人是很可怕的，网络是没有记忆的，父母给你的期待就是望子成龙，反而让你的压力更大，以为上学就是ABC那么简单，这条评论，可能会被删掉，也可能是我语言过激了，别看我这么说，上学只是一个卑微的学生党，虽然学校没有那么特别，但是老师，真的……
小米安全品牌	我再内蒙一初中，初二，当发生什么事时，老师不管这件事是不是你干的，总要骂你一顿，而且顿不顿就是提退学，平时总是一种看不起人的样子，感觉自己很有优越感，对我们这些小一点县城的学生，更是这样，这还是我们这边好一点的学校，有家长想花8.9万来，总体挺好，但就是碰到了一个恶心的班主任，那优越感，呲呲呲，一点小事把人骂死[捂眼]
瞿洋	打了一堆字，最后全删了只想说一句ctmd
熔菌煤	用数学讲个笑话，1/1=1，∞/∞=1，无论你增加多少，只要你的竞争者还在增加，结果就不会改变都是，于是你们的努力就变成了空气，如果真有人胜出了，那投入越多亏的越多。再那生物讲个道理，人消耗葡萄糖获得能量，这个量不小，然后消耗脂类，脂类最充实，最后榨干蛋白质，蛋白质可提供能量的极少，然后人就会死，如果葡萄糖是专门给学习的时间，那何必榨干蛋白质去给学习呢？
初安sr	很可怕的是越来越多的学校以衡水模式为榜样[蛆音娘_害怕]
紈戲	人可以笨但不能懒，你tm早上五点半起床晚上十点下课做作业到凌晨两点睡两个半小时起床试试。。。看你行不行[歪嘴]
IUPAC官方	我想起了 我高三暑假作业几乎没写（也懒得去抄），后来开学全班检查作业的时候就我自己被惩罚了，然后我被老师惩罚自己搬个桌子坐到教室的角落里，再后来我那个座位就成了宝座（因为没有同桌），班里好几个优等生在选座位的时候都想做我的位置，都觉得那里清净[doge] 我记得当时我们班都是学习好的人喜欢坐后面[妙啊]
根源啵动	我很感激我爸。他看到我学习不错，就让我适量玩电脑和手机。有一次带我入坑梦幻西游，结果我和我爸被我妈骂了半天[笑哭]现在我考上了个很好的大学。不敢说过了，不过我的人生到目前为止一定要比很多人都幸福。
柠檬_茶AA	我教我妹写数学的时候，发现小学卷子居然有几何题，难度对她来说是真的有点高，她课本没教勾股定理，卷子里却有只能用勾股做的题，我在网上看了看新小六下册的数学书，第一课是负数，我没记错的话，我初一数学课本上才教的负数，现在都这样了吗？[笑]
逍遥老胖	讲个笑话，课程表上有音乐和书法
云雀Treitzisk	yysy我感觉这个视频不太好，没有完全说明清楚情况而且有点消费时事的嫌疑，至少也得让二中人自己说吧……
娃啥啥冰红茶	作为一个大学毕业6年的过来人我想说我们的教育方式从家长到校园都有很大问题，监护人向来把成绩当作衡量一个人的标杆，就拿我个人来说，我小时候经常不写作业，老师让写10遍我只写5遍，上课时间听讲，下课时间就是玩儿，回到家看动画，但我考试成绩一直班级前5名，上初中以后叛逆期不想学习，考试成绩一直倒数，老师同学都认为我是个坏学生，因为我爸我妈总喜欢拿我来对比，我很烦，后来有一次和英语老师打了个赌我说我期末考试能考进前10你信不信，当时我班70个学生，她不信，后来我考了全班第3，英语数学满分，狠狠地打了她的脸，不是我不想学，而是我喜欢画画，喜欢动漫设计，故意不想学这些赌气，后来我爸我妈看开了高中送我去学了动漫游戏设计，后来我拿过我们这市里绘画艺术大赛一等奖，说实话与其应试教育倒不如多和孩子沟通沟通，明白他的想法，把自己的意愿强加在别人身上不可取，作业可以布置少量就行，只有失败无能的教育者才会通过作业…
一只南霁	我只知道我上学时头发大把大把的掉，现在退学了几乎不怎么掉了[辣眼睛]
中了你的奶毒	我的高中虽然也比较争分夺秒，就是一周只放半天假那种，但是每天的时间安排还算是合理的。这是作息时间表: 6:00起床 6:28到教室 6:30早读 7:00早练 7:25下课 7:45上课1 8:25下课1 8:35上课2 9:15下课2 9:25上课3 10:05下课3 10:15上课4 10:55下课4 11:05上课5 11:45下课5 14:00起床 14:10上课6 14:50下课6 15:00上课7 15:40下课7 15:50上课8 16:30下课8 16:40上课9 17:20下课9 18:28到教室 18:30晚练上课 19:20晚练下课 19:30自习上课1 20:20自习下课1 20:30自习上课2 21:20自习下课2 21:30自习上课3 22:20自习下课3 22:50熄灯睡觉 中午有些人想留在教室学习不回宿舍休息，我们年级主任就不主张这种行为，说不好好休息，下…
随遇而安吧cxwx	人人都衡水模式选出来的和人人都不用衡水模式区别不大吧[doge]
纾浚	许多学校学衡中只学表面的制度，一味追求严格，衡中的师资，衡中的课程安排和方法是学不来的
暖气伞	我学校模仿的是衡水中学的作息时间模式，我只想说，你又没有衡水老师那样的资质，（我们班主任，我们全班都讨厌）你还模仿着他们的时间，睡不饱，满打满算作息时间是正正好好的八小时，我想问那失眠呢，还有，有时候八小时，因为脑力过于运动，有时候肌肉过于酸痛，且根本睡不饱。天天困，天天累，困了，上课打瞌睡成绩不好，成绩不好就要课下多练，（私自熬夜）多练的话，导致睡眠不好(╥ω╥`) 然后恶性循环...
纾浚	先来跟衡中扯清关系，衡中是衡水中学≠衡水某所中学，更不等于衡水二中
直接进行一个吃	话分两头说，那些每个月几百块生活费拿不出来，不知道什么是b站，只想通过高考改变自己和家庭条件的学生，他们是期待这种制度的
恐山auReVoir	可是有什么用呢，社会就是这么现实。 你没有特别好的学历工作都不是特别好找....明明知道是不对的。但是不这么做你就会被淘汰。 这就是中国社会
可爱飞机君	这种教育方式在河北已经持续十几年了，要不是有人提一提这事，我都快以为是正常现象了，来自初三学生。
七七亖鬮	河北其实很多学校都这样，衡中不是个例，我也是河北的[无语][无语][无语]
我就是Q某人	这边建议学校雇佣尤里当顾问[微笑]
粉短弯の后援团	坐标河北邢台，初中的时候作业特多，现在重度焦虑加双向障碍，人半死不活的，但是现在仍然在中专，这就是内卷的后果，如果不改变，这种情况只会暴增不会减少，基本没有治愈可能，实锤病毁一生了
久辞没有自制力	真的是又在删评论，我记得最开始看的时候有四千九百多，截止现在是4643，就在刚刚在我眼前掉了两个，真有你的啊[再见][再见]
河星航	河北初中 模仿衡水模式 5.55起床刷牙洗脸叠被子被子要叠成豆腐块 6.10跑去操场早读 6.20早读结束跑操 6.40早自习 7.20早饭 8.00-12.20上课 10点大课间会跑操 1.00-1.45午休 1.45-2.00跑去教室 2.00-6.40上课 6.40-7.20晚饭 三节晚自习时间已经到九点了 10分钟班会 这事本来应该下课回宿舍了 但是老师强制自习吧半个小时自由时间压榨到15分钟 每次饭后强制回到教室看书 体育课上全是体考内容 条条框框被学校打印在纸上 再次上课都会有老师通过前门后门的玻璃检查学生并且扣除量化 每天像在监狱一般
__Lin____	我一直有ptsd ，压力大了就发抖，胃疼，腹泻，脑胀思维不清晰，每当我想起那段时期我依然会受到伤害……
孤独黑乌鸦	诶学习学习，学习这玩意就是神奇。有些人上课睡觉，下课打游戏。考试就是比努力的人考的好。不是在编故事，我同学就是这样[笑哭]
为取名而尴尬	鲁迅伟大在看透了人性，所以，我们需要学习的是他的思想，而不是过度解读的能力(叹)。【小电视_发愁】
老野吖	不知道说自己愚蠢还是幸运，我初中那会的学习模式也是卷卷卷，但是我那会刚好进了二次元的坑，日漫里面的校园氛围那时的我特别向往，所以我并没有被固化，跟一群死党该打球时打球，该学习时学习。最后出来的成绩跟别人也差不了多少[doge][doge][doge][doge]
丘-餗su	这些意义又是什么呢？只为了考试？可成年后又怎么办，没有足够的自理能力，成绩又有什么用。学校为了自己的利益压榨学生和教师，又有谁想过他们的未来？
嘤果关系	翻开评论一看，这评论没的很快。不断垒起又不断消失的每层上都写着“衡水二中”几个字，我横竖睡不着，仔细看了半夜，才从字缝里看出来，满评论区都写着两个字“吃人"！
一头硬拉300斤	学生时期就开始让孩子变成机器，将来好适应这个可怕的社会
我恨你计算机	高考为国家选拔人才，严育为高考培养机器。恕我直言，在这种高强度的模式下，出来也大多是书呆子[捂脸]
不晚in	催肥的猪都是不健康的[doge]
咸蛋黄雪饼	太可怕了，还好我已经大学了
松狮小叶子XD	我妹复读的学校也是学习衡水模式，虽然没有衡水那么夸张，但是早上6点20早读，晚上10点40下晚自习(而且还鼓励学生学习到11点半），比我当年高三可惨多了。我们当年晚自习10点半下，但是一下课就立马催着我们回去洗漱睡觉，早上我们也是6点才起床。
不抓鱼の猫	疫情让老师们可算找到了监控学生的方法了，以前想不到的，现在可算找到了。
哲学弱子	我读书时候打篮球踢足球抄作业，找工作也不难啊[吃瓜]
梦梦很忙	如今学校变成了市场，为满足市场变化学校竞争加剧导致功利主义盛行学校为了提高市场竞争力会采取不正当的手段打着为孩子好的名义推行这同时也符合家长的期盼进一步推动了教育市场化
-老浩-	教育界的 奋斗逼 ，这学校 ，或者说全面模仿这类模式的学校鼠目寸光，不考虑不全面的身心发展 以后怎么办
骞上离渊	被限流了
winkwine	我给一些人说衡水这种模式要是我进去分分钟想si 然后他们告诉我这才是应该的我就？？？
被咬半口的屎	许多家长都望子成龙，望女成凤，想多了，比起让孩子代替自己去成功还远不如自己去努力实现自己的梦来得更实际，自己做不到就压迫孩子，强迫孩子去做到自己都做不到的事情，真是可悲。
#NAME?	啊！！！我学校和这个情况一模一样，有次跟网友，他的学校和我天差地别，他竟然说我的学校这样很正常，慢慢的我也觉得这很正常，就只能自己忍着折磨自己了[生病]
回眸一眼误终身	不知道你们学校有没有这种的，领导来检查，提前通知，后面老师都告诉学生提前搞好东西，要是真想检查，还提前通知？啥成分知道了吧。
夏と夜空とキミ	这让我想起来一个故事，一个高三的重点班里在上晚自习的时候，突然有一个人好像扛不住压力，用备好的美工刀一下子就戳进了肚子里，然后一动不动的躺倒在桌子上。全班人只是被这幅场景吓愣了一会，不过一会，他们又都去干自己的事了，老师还补上一句:“干你们自己的事。”然后这个班里唯一一个正常人学生在这种时候已经崩溃了，他对着老师大叫:“老师！死人了啊！他快死了啊！！”老师依然不为所动，让他坐下。他实在忍受不了，一脚踹翻桌子，试卷和资料散落了一地，冲上去和老师扭打。最后，前面的讲台上是一拳一拳互殴的场景，下面却是一堆人疯抢那个人学习资料的场景，戏谑的故事到此结束
雨涩RainAstringent	“你十年苦读寒窗，不如我家三代经商。”
歪比巴卜九九九	上网课因为抬手拿着笔，被老师以为鄙视他，奖励一千字，谢谢衡水二中的老师
不清楚清楚	你知道内卷是错的，但是你又怕被淘汰
罗兰-漆黑静默	“永远不要相信苦难是值得的，苦难就是苦难，苦难不会带来成功，苦难不值得追求，磨练意志是因为苦难无法躲开。” ——余华《活着》
大大的嗚嗚	只要今天有一個學生因為他們這樣的行為獲得成功 他們就永遠可以肆無忌憚的踐踏別人
暖色诗人	你们给我的苦难到我为止。
肝疯了的玩家	为了中考，我成功熬出了肝癌
倒霉的小盆友	我为00后10后发声，我们不是没出息，我们太累了，我们想休息一会，现在每个假期，大到寒假暑假小到中秋假期国庆假期，每天都要上课外班，而且几乎所有同学都在暗地补学科类班，有时放假比上学还累，感觉假期没有意义了，还不如不放，一天从早到晚上完课想玩会手机还被父母骂，可能我是在江苏，竞争比较大，但这才仅仅是小学，有次政府让我们做心理测试，我们班几乎每个人都想到自杀，但老师在旁边盯看，我们连向外面求助都做不到，救救我们吧！！！
-可爱的鸭-	衡二基本就是整个河北最痛苦的高中了。比衡中严酷多了
梦の中の光	这种假期补课真的搞笑，跟社会上的996没什么区别，假期是用来休息为下次上学冲刺积攒好能量的！这样压榨假期去学习只会一鼓作气，再而衰，三而竭！
狗粮养的某只	在这里辟个谣，真正的衡水中学实际上还好，至少他们能保证学生睡够7小时，教师资源也是顶尖级别的每天早上教师提前到宿舍亲自叫人起床，各种设施也不算差。要命的是剩下的衡二衡三衡四啥的，这些学校模仿了衡水中学，结果只得其形不得其意，没有衡水的那些优点反而把缺点给自己全整上了。
全能小白猫	教育卷的原因是社会卷，我们要找出让社会这么卷的原因并解决才能搞定教育卷的问题。
结就到家	全都是家长希望的
那菈威猛鱼	从起跑线开始卷，卷高考，卷工作，终于撑到了退休，可以看看美好的世界了，结果身体卷垮了。
firotKommun	＂已转发至相亲相爱一家人＂ ＂你已被移出群聊＂
青豆-Been-	别人:父母永远刷不到系列 我:笑死，父母根本不看B站
不会投降的FA国	几个月后up背中8分钟枪，死因是自杀[doge][doge][doge]
脸上笑嘻嘻本旭	[笑哭]这个作息，我还以为是我们河南呢
半暖纸鹰画凉筝	最后才发现，摆烂才是真谛
bili_86022289	哈哈哪是衡水 至少我们河南一个市里4个市重高中都和衡水一模一样甚至更卷，虽然没什么用，大过年网课也听不进去
姜不慌	我心中最不好的学校：有衡水的制度，没有衡水的成绩。
刘莽兔ミ	如果鲁迅看见这景象，估计得再写出来一个图书馆...
Culoser	其实我个人认为up在举弟弟想去学手艺的那一段是有些不严谨的，因为在学校学习如果认真去总结的话就会发现学习的是能力，如坚持、刻苦、总结等，对于她弟弟的情况如果不细致询问（不搞清楚他是真的有坚持、吃苦的品质，还是就是三分钟热度单纯的讨厌上学）就加以判断我认为并不理智，另外未成年人由于生理上心理上的不成熟，会有盲目做决定的风险，因此对待青少年的意愿不可片面来看。而且弹幕里有质疑九年义务教育的（当然这不是up的意思）我认为也是错误的，九年义务教育的目的是让所有人都有一定的文化底蕴，有助于文明社会的行程。当然up视频做的非常好，点评也非常到位，这件事也确实是衡水丧心病狂，我只是想纠正一下我认为的还存在问题的地方[鼓掌][笑哭]
雪菜单推人1	看到有弹幕说：你在这说有什么用。实在可笑
逃命小王子	说实话，我觉得学校和家长培养孩子的道德，情商，价值观，爱国心，责任感比死学这些刷分的东西要重要一万倍！现在的人完全就是本末倒置，根本不知道什么重要什么不重要，还认为光凭如此就能获得的名牌大学才是成功，实际上十年寒窗苦读基本就没学到啥。。现在很多教育工作者都和那些手游的狗策划一样，其目的不是激发你对游戏的热爱，而是每天让你签到打卡刷刷刷，而玩家只是机械的重复这个过程，有时候实在厌倦了想停几天又怕和别人脱节，犹豫要不要删游戏又想想磕了那么多金舍不得，只能硬着头皮继续玩，到最后分不清是玩游戏还是游戏玩你。有些人一天要爆肝几十个手游，其实不是他想肝，而是他周围的人都是肝帝不得不和他们一起玩，直到最后压力太大不堪重负，直接把手机从天台扔下去一了百了。
道鹤鸣	什么是机器运作，什么是努力耕耘，估计他们还没有分清。
一酒爻	衡二去年毕业生，表示基本属实，可能也是我个人原因，在校两年，第三年重度焦虑加中重度抑郁，现在有相熟的家长来问，我都不建议去衡水，顺便说一句，衡二可能因为这两年扩张太快，找来的老师也鱼龙混杂，我们这届高二的时候，就有个老师和学生间出了点事，好像当时上热搜后来被买下来了。
老爷瘫	我现在依然坚信，上学这条路是穷苦人家走的最平坦，最容易的一条路
山石岩岩岩岩	以后要小心衡水毕业的，这样的环境培养出什么样的人格
李琝	在没有更好的模式出现之前，这条路还是绝大多数普通人的选择，我支持你说的，但是现在拼分数是为了5年后的未来，鼓励大家不唯分论是为了20年后的未来[笑哭]
池袋最强i	高考难度加不加不知道，但是每年大学都在扩招，按比例上而且比例在上升，总得来说是越来越好上大学了，还什么每年就招这么点人，做视频不是找点热度就来蹭热度带节奏。反对衡水模式也不应该整些没用的来带动情绪。
望萝石	在这里只能劝勉大家，虽然内卷现象一直在说一直在说，但是，不要拿这些东西的视频当借口，因为事实如此，当大势不可违时，不要拿这些视频当做你放弃未来的借口[笑][笑][笑]因为你的未来只是你自己的，只有当教育真正做到了平等，再谈谈你的快乐学习吧[脱单doge]
华海克	6:30早读，9:30结束[tv_鬼脸]这就是假期哈哈哈，过年放3天
本猫不针对任何薛定谔	2022前来考古，某高一学生还是这样[呆]
侵蚀之哔站	今年照旧
NPC-ID688074	谷歌金句 《最后一课》——法国灭亡了，法国人是奴隶，但你记住他的语言，法国就没有灭亡。 《生活在树上》——我们生活在大地上，但我们的梦想超越天空。 《生活在树上》——让我们谈谈自由，和在自由中淹没的帆船。 《孔乙己》——生命永远距离遥远，但彼此相依。 《印度》——如果一个国家失去欲望，那就离灭亡不远了。 《狂人日记》——天才是什么？书上说，拥有食人症的人是天才。 《五猖会》——到现在，我都忘记了，人的眼镜不应该有颜色。 《五猖会》——您认为唯一的罪恶是死人，而邪恶是永不死的人。 《台阶》——我的脚上站着死人，有个人从灵堂走了出来，并声称是正义。 《我的伯父鲁迅先生》——风和霜让我难以忍受。爸爸，杀了我吧。他的头发是蓝色的，用低沉的嗓音说：“下辈子。” 《离骚》——时间到了，生命结束了，蓝色的兰花盛开了。 《好的故事》——花开了，花碎了，就像飞动的血。 《好的故事》——我逃跑了吗？我用笔参…
到处乱创	同河北学生，想起了曾经有一次上了一个多月只放一天假，隔壁班班主任心疼学生觉得假期短于是去找年级主任商量结果被年级主任骂了[无语]好在我们老师都很通情达理没留多少作业，也算是好好休息了一天了，真为隔壁班班主任感到不值[无语]
小白是小鬼907	衡水中学已经彻底陷入了危机 现在的网上都是一片骂衡水中学的
水琹P	[初音未来_无语][初音未来_无语][初音未来_无语]我现在无比的庆幸，我有一位开明的母亲。没有逼着我学学学，也没有卷卷卷。
是迷失子吖	我们是来学校吃苦的，不是来学校找虐的
孤独的阿托品	一个可怕的事实，有的人一边高喊全世界无产者联合起来，一边压榨着他手中的员工
埃宸ECHO	在这种模式下很多大人思想都很扭曲。我现在是一名深圳高三某学校重点班的学生，时常迷茫焦虑学习状态不好，班主任因为我成绩中偏下就认为我会祸害其他成绩好的人把他们拉下水，并且从某种意义上逼迫我的前同桌承认这一点，学校为了保证重点班本科率100%实行末位淘汰制，把其他班考的好的引进来再把末尾的人踢出去，朋友担心我会被班主任阴，都保护着我。家长也被现在“不去学校读书就是废物”的观念洗脑，完全忽略我的想法，只想着把我送入学校，我正在逃离。。我知道一定还有人坚持真正的教育意义，正在实现它的价值，但是由整个社会来看，也许真正的教育在哪一刻就已经死了吧。
CLANNAD_大米	教育需要道家思想，现在的教育都不是儒家了，已经变成了“法家”
铝矾土厂家13071026333	我寻思这工厂，除了拉高分数线，还有其他对学生有用的东西吗？嗯？
EX-德葛	中国的路太少了...从小到大学习然后工作好像已经标准人生了，这也是为什么教育界会越来越畸形，人太多了啊[微笑]
年少梦c	我之前把这件事和父母谈了之后，我才明白，父母真正关注的是升学率，交谈的时候我不论说什么，他们永远只把握一个事情 他们嘴里只有一句话:“可是人家升学率高啊”[辣眼睛]
s名都被占了	我有一个表妹，才四岁多点，就学我上小学的课程，那英语背的比我都溜[妙啊]
彦秋0v0	我真的不喜欢“弱肉强食，适者生存”这句话。[辣眼睛] 我就想上一个还行的大学，然后找个还行的工作，住个还行的房子。早上可以变样的吃自己做的早餐，然后去上班，下班后回家吃完晚饭后可以打打游戏，刷视频，还有干家务之类的。周末可以和朋友出去玩，一年可以旅游一两次。但最重要的是和喜欢的人在一起，每天都可以和他亲亲抱抱，偶尔一起干坏事，和他一起挣钱还各种贷款，一起攒钱养老。（为什么没写结婚，彩礼，孩子之类的你可以大胆点猜[妙啊]） 这就是我最理想的未来，我不想家财万贯也不想当人上人，不想去内卷。我并不觉得人一定要有宏图伟业，只要有真正想追求的，能让自己觉得真正美好的事物就行。 我马上高一了，也知道我还有很长的路要走，反正量力而为又尽力而为，即使卷不过我也不会太在意的[OK]。
尘㳀	我堂姐那个高中也是衡水模式，后来她去了一所985，211大学念书，成绩一直很好。然后在我们一整个大家庭里长辈都很喜欢她。但是在她考上名牌大学之后，那一次家庭聚会上我跟她聊天，她很严肃地告诉我，就算以后去不到一个很好的大学，也千万不要试图挤进那些所谓的名牌高中，我问她为什么，她说他们高中三年里，每一天的睡眠时间别想超过六个小时；吃饭只有不到十分钟的时间；课间十分钟根本不存在；跟同学之间的交流范围从来没有超出过学习；三年里基本处于一个与世隔绝的状态，摸不到手机摸不到电脑，很多人尽皆知的新闻他们很可能听都没听过；班上几乎都是戴眼镜的，少数几个没戴眼镜的，也只是在靠角膜塑形镜撑着；整个三年睁开眼睛是学习，闭上眼睛还是学习；胃病什么的太常见了，而且因为学习熬夜太多了，身体都拖垮了很多女生每个月必定会痛经，几乎每个女生都带一盒布洛芬；高考完撕书的时候很多人都在哭，不是因为他们考上大学了很激动，只不过…
难办接着办	为什么我的寒假跟你们区别那么大，明天10点睡8点起，吃喝玩乐享受假期，老师上门找碴我拿着消防斧让他滚蛋，只是随便一挥那个怂货就跑了
罗塞尔-古斯塔夫	你真正需要做的事是：做你想做的
影小姐の老公	？像这种我直接不开摄像头，该睡睡，你能跑我家里来？放假了就是放假了，作业好好做完，该玩玩，该学学，我也高中生，体会的到，开学好好搞（虽然我老容易坚持一个月就不行了），放假好好玩（这确实，自控能力差）
萌狮纲吉	当一个人只会读书以后，那他就只会读书了。[辣眼睛]
是拉普兰德鸭	衡水教育就是传销
白金之星在线免费欧啦	我的学习不好记得上次和亲戚一起聊天，问到对学习的看法。"学习没什么用，都是理论上的知识，学习用来应用考试而不是用来社会实在没用，学生从小培养一种逆来顺受的思想，找一份工作便是成功，却不懂给别人打工的人的人生往往就一眼看到死了。"听了他的话我的思想也很明确，学习只是实现梦想的一小步，后面还有很多路要走
皇帝家的金锄头	表弟特别喜欢做饭，十岁开始就一个人做全家人的饭，还特别开心。他梦想去学厨师，本身学习也不好，我姑姑就是不同意，说学厨师低人一等，还是要考大学。太无语了，扼杀人的天赋爱好。
布里亚特上单小萨	TS会管你这些鸟事?纸面数据好看就行了[星星眼]
神兽小白虎	亲身体会，好高中不只有衡水模式一条路。我的高中是重庆一流顶尖名校，休息时间充足，课余活动丰富。连高三下期都搞排球比赛。 我们的课余时间安排，没有硬性的规定，只有自觉的学习。
bili_39328954	如果扼杀人性而可以发展经济谁管你这个啊
长路漫漫_唯劍做伴	这种学生考完就没有学习积极性了，这不是学习
有命不救救这	我现在初一，我虽然没考上重点中学，但与考上的小学同学比较后，教育其实没啥区别，不知道是不是我们班运气好，3个新老师，剩下的也很有教育经验，对我们也十分好，我现在成绩很好，但我还刷着b站，玩着游戏，同学也一样，那个考上重点的同学也一样，经常和我联机玩，作业也少，总之我十分的幸运，有好老师，好学校，好同学，好环境，希望处于衡水模式的学生们能体验一下这种好的环境，〖不会吧，不会吧，不会有人会喷一个13岁的人吧[doge][妙啊]〗
蛰居小荷	衡水二中？之前看知乎说是一个安上了防盗窗，半年跳楼两个的学校[灵魂出窍][疑惑]
度厄真君单推人	有了衡水的课表，没有衡水的配置，死得多惨知道吗？[捂脸]
城里一只喵喵喵	内卷是无法改变的，人人都想站在高处，山就在那，人群也在那，成长的人都在攀爬着，开头还好，山底很大，空间刚刚好；山腰挤了点，有的人放弃，有的人加了把劲往上爬了爬；快到了山顶的时候空间越来越小，人们拥挤着，推搡着，人人都在努力往上爬，匆忙地爬，努力地爬，拼命的爬，人们拉扯着，争抢着，人人都恨不得超过头顶上的那个人，去争抢山顶的阳光。 我没有赞同或者否认，我只是在阐述我的观点，好胜好强应该算是天性之一吧，谁都想生活的更好，谁都想拥有更多的选择，内卷是改变不了的，也是消散不了的，历史的必然，社会的部分。从社会出现的那一刻，内卷就已经开始了
今天的蚌埠就住到这里	要是学校都这样，我不得不把人生剩下的时间压缩出来腾给下辈子的我，剩下的时间自己慢慢受折磨。
girl吧唧	初三疫情在家起码半年，就每天听四五节网课，睡眠充足，没有压力，开学，初三结业考，在三十个班里排第六十，是我取得过的最好成绩。
月色已陌	我记得我高一的时候，冬天有一次大雪，红色警戒，连市里都放了一个星期假，县里放了一个多星期，我们学校继续上课。有一天晚上不小心冻到了，发热，请假，学校不给假，严重时候38.7，老师不让请假也不让休息，整整一个星期，最后挺了过去，最后留下了鼻炎，因为学校不让带手机（他随时翻你箱子，你都不知道，我两个箱子的锁都被敲坏了），我家长也不知道，最后寒假放假，我到家以后给我家长说，我家长打电话给老师，老师不承认，后来开学以后老师把我调到角落里坐，做垃圾桶旁边，一直到后来换班主任才好一点。
艾水LYNN	我高中假期就是好好放松，看点小说，照样考985[微笑]
江苏第一林品如	讲真，我觉得还有一个原因在于，我们国家目前的一个社会现状是过多的强调了物质的追逐上，而忘却了精神需求这上面，特别是三四线城市。
求上天赐我腹肌男高	up说得对，救救衡二的学生，救救和他们有相同情况的其他学校学生吧！救救我[灵魂出窍]
C_H_Cavendish	还有一个原因是，咱们从古至今的“凝聚力”一直很强，说难听点就是跟风、思想不独立不坚定，不管是要求别人在一个赛道还是自己想要换赛道但不敢换，都是在害怕自己的选择和大家不一致，或者害怕出现了另一条赛道动摇了自己，仿佛和别人不一样是什么罪过[嫌弃]
皮蛋瘦肉粥好次	中国正常青少年的青春=坐在椅子上看黑板，坐在椅子上写作业。都歌颂青春有多美丽多好，不都是坐在一个椅子上过的吗？[吃瓜][吃瓜][吃瓜]
Ca1wayS	这种事还是早点制止吧，感觉这个社会已经畸形了，目前是补课，几年前还没这么厉害，近些年全是补课啥的，都是啥不能让孩子输在起跑线上的话，我们这边一到放假全是补课，好好的两天假，学校给我们补课一天，自己家长还得报个四门补课，还特么放假，而且貌似现在只有学习一条路能出人头地吧，其他的路貌似都没有学习这条路好，写的试卷，阅读理解也是答题都是死板的格式才有分（反正我们这边就是）感觉有点像当初的八股文一样啊，反正现在貌似家长都觉得不补课就是不行，就是差生，要是这种行为也被允许了，那我估计以后还是会和现在补课一样，放寒假大家都在家上网课，那放的有什么意思，有什么意义，还是真这样，那我估计再过个几十年咱国家怕是要不行了，大家只知道这种死学习，诶[无语]
眼罩-EyeMask	真的觉得现在社会有.问题，如果你半生都要工作，那为什么要为了一个凭证而花好几十年，就和考研是为了到社会更好一样，对某些人没有意义的人强行变的有意义，(也许我的想法有问题，我也需要补充和修改，我有比较严重的抑郁心理，现在我很迷茫，
翼鸽刺客	up在这里发声 我们在这里宣泄 可是没有用啊 全国各地的高中都这个模式 我从小学五年级就晚自习上到八点半，上到高中早就厌倦了 受够了 在这里说完还要继续回到那种地方里 学校里卷完了出来还卷 我们道路难道是为了竞争吗 没有药啊 吃个橘子吧
B-star-RS	除了b站，其它平台都在支持这个学校，你们赢不过他们的
凉月一壹	我昆明的，初中省重点，有天老师把父母叫到办公室去，说你们的孩子课间休息在走廊上闲逛，其他孩子都在教室里学习，我爸回家就和我说他当时就想反问课间不在走廊闲逛干什么？但是没敢说。 初二把腿摔断了，在家修养了两个月，请了个家教每天上3个小时课，就上语文数学英语，没作业。回去之后，班主任说我缺课两个月，可能会影响学校升学率，要求我退学。我父母去求了老师五六次，但是她说这是学校规定，她也没办法。结果我回去之后刚好初二期末考，我们学校五千人，我原来排名4500左右，修养了两个月回去，直接到3800。我父母就觉得可能国内的教育模式并不适合我，初二就把我送出国了。 本人现在曼大计算机科学大二，准备研究生攻读游戏设计与艺术。
泽瑞斯之影	我tm除了读书，我啥都不会 一事无成。而且由于高压状态，一到大学瞬间颓废，根本没有自制力。反弹极强
罗莎琳和罗伯特	我也觉得这个有点扯淡了。 我是十年前高考的。我们当初也没这么努力啊……可是现在看了一圈我的高中朋友们大家的生活都还挺好的，经商的经商，搞科研的搞科研，当老师的当老师。我们当初比较恶心的是疯狂学乐器什么的为了高考加分..... 不过也感谢这波突击学乐器，我现在都还能弹弹钢琴装装逼[笑哭][笑哭][笑哭]
莜小喵在线白给	为什么我发那个什么书院就被和谐[热词系列_知识增加]
小废物蹬三轮	现在初二了，以前拼命在学习，名列前茅，不承认自己脑子笨，现在咋学都上不去了，谢谢我父母理解了我，让我美好的慢慢渡过最后的一年半。
唐三塟	[doge]我不知道，我只知道如果我当初读了个很好的大学。我可以节省起码一年的时间。不是拿着中专文凭去找工作的那一年时间。当然最终结果是好的。我炒了老板。带着一个部门单独去做了cos道具定制，期间的却很麻烦。不过唯一的幸运是，我读中专的那几年结识了我老婆，结婚三年了，我努努力买了两套房和她子，其中一套提前还完了房贷。 只不过我还是偶尔会想起我的梦想。 租一间门店店铺，弄个小卖铺，然后卖点儿零食在那儿养老。成绩不代表一切。也永远不能代表幸运。他唯一能帮你的只是节省部分时间。那这部分时间值不值得未来的情况，没人知道。我不是教育家，但我想教育应该是教授智慧，而不是创造记忆读写硬盘。
账号已注销	评论莫名消失总是
柠檬精柿子	唉:-( 我们明明只是一个四线小城市的私立学校 偏偏还要学衡水那套 寒假也学衡水上了一周的网课 模式和这个差不多 我们还达成了成就：边看春晚边写作业 每天每天催作业 关键学的那套还没用 差的照样差好的照样好 学生不想听老师不想上 班主任说：“这个时代还不允许你们标新立异，学校就是工厂，培养的都是一样的人” 不过在板报方面还是比较自由的 板报墙或成漫展现场（ 因为疫情已经两个学期没有活动了 唉:-(
EnosSevenWu	学习好不如身体好，身体好不如心态好，今年31了，这小半辈子人生经验就这一条，如果有事情可能会压垮自己的心理，无论多宝贵，也会尝试去放弃，我当年是以前一百考进的当地最好高中，学校的仿衡中模式我就实在承受不了，所以我干脆就放弃了，能维持住三本拿个本科毕业证就行了。我当时就对自己说，拼了命学习不还是为的以后能生活好，学生时代就不是生活了？我有那么多朋友，正值青春期，我为何要拒绝到这份宝贵的快乐，学习不好以后会吃苦，吃就是了，大学毕业确实吃了一年多的苦，最惨时候身上只有2块钱还没吃饭，但是正因为心态积极，不觉得可怕难受就当减肥了，现在也照样有车有房月入上万了，也没说真就穷一辈子，现在的学生们，脑袋一定要清醒，量力而行，有的学生人家确实就是学习机器，一天做上百张卷子人家还觉得不够，但有的学生就是会觉得压抑就是煎熬，那就暗自给自己起个誓言，我高中偷懒但我进入社会不偷懒，照样可以，就是个先吃苦后吃苦的…
花紫凝	所以说，不生孩子最好，干嘛让孩子来到这个糟糕的世界？
快乐源泉咸鱼君	我的评论没了[妙啊][笑哭]
吾晓	我一开始认为，衡中的学习环境很好，现在我发现我的老师的观点没错emm
commune1871	全世界无产者联合起来
虞渊-	“衡水模式”我初中就在用了（现在考去了另外的一个高中），真的不堪重负，方法不对，实力不匹配，我们没办法把学习放一边来适应这种东西。学习还是要快乐顺心。 [捂脸]跟那种冷嘲热讽又功利的老师和同学呆一起差点误了一生。
武小庄	作为实验的学生，我们的老师甚至还说这种举报的同学没有前途，我就纳闷了，是个人怎么会受得了这种教育方法[无语]
一口一只小白兔	“生前何必久睡，死后自会长眠"对不对我不知道，但是生前若不早睡，去世必会提前[笑][笑]现在教育局还要求睡够9小时，裸眼视力5.0[笑][笑]真的是天大的笑话，天天这么高强度学习，这是拿命换成绩啊，不需要休息时间吗，不配有个人娱乐时间吗，人整天除了睡觉就是学习有意义吗，要达到9小时睡眠得放弃多少个人时间，我每天能睡6个小时我就很高兴了，我实在不明白为什么这么拼，如果我考得好是环境能变好还是世界能和平？我很迷茫…
对人生就这态度是吧	刚刚还在因为老师多布置了一点作业而生气，现在发现自己太幼稚了，这根本不算什么[笑哭]
颀愿丶	说说我这边吧，坐标福建福州，福州一中，平时各种活动，演唱会朗诵比赛等等，夏天体育课是游泳课，冬天体育课就正常在室外上，食堂菜品菜式极其丰富，放假比福州很多高中放的都久，周六开课自愿参加，学校内允许携带手机，是真正的要求学生要去做义工，就这样一所学校，活动比大多数学校丰富的学校，有着福建省最好的学校之一的称号，虽然和衡水没法比，福建省教育也本来就比较弱比较轻松，但我觉得这才是教育应该有的样子
槍殺玫瑰煎包的未婚妻	衡水中学从二楼往上 ，阳台全部都装了防盗窗 。因为之前老师和学生上课 上着上着就有学生扑通一下冲出去就没了 ，办公室里老师给学生讲题，讲着讲着就有学生冲出去没了 。
Cathy3-3	我在深圳的重点高中上学，因为高一期末突然考好，就幸运的去了重点班，我本来挺高兴的，但是一个学期我就不行了，班里没有什么女生，以前交心的朋友都不在了，以前都能在十二点之前睡觉，自从来了这个班，没人说话，每天不学到一点多都写不完作业，天天马不停歇的，还在班里倒数。我知道每个人都是这样，但是有时候感觉自己都累垮了，还是没什么用，总有人比我强，每次考试都要被骂，我不想再这个班待着了，我不知道自己想要什么，我不喜欢学习，我甚至没有爱好，现在生活中没有什么事能让我高兴了，一切都慢慢失了颜色，每天麻木的做题就是为了不让父母丢脸，可是我已经感受不到我自己了，身体越来越差，活的越来越糟，以前总是动力满满，现在无时无刻都想着怎么解脱，我知道我应该忍忍过了这几年就好了，可是就算我上了很好的学校，上了好的专业，我还只是个躯壳，我根本就不知道怎么想要什么。唉
弈禺	有些人是不是已经卷到连什么是真正的为了提升而学习都不知道了？感觉评论里不时穿插的几句“没办法呀，这就是体制下必须的结果”“考试么，这种模式习惯就好，我觉得挺正确的”“这就是国家快速发展的必须啊，严一点总比国外的快乐教育好啊”真就自己高考完了这些东西到不了自己身上黄泉路人呗，来，给你们看个例子，我们省一所高中，学校五十多个社团，除了学生会等管理校内事务的社团基本都是学生自办（甚至还有撬锁社），即使到了高三也不强制要求退社团，会给社团自己专门的活动室，高一高二会举办全校性的篮球赛，还是小组赛制，每周三场可以打一个学期的那种，晚自习非住校生不要求上，而且老师只是在和我们隔了一层楼的办公室，不会来看，可以自由进出问问题，非值班老师都不在，“晚自习我希望我们班不要超过一半人上不然我觉得效果不好”（班主任原话），中午两个多小时自由时间老师根本不管，可自由出入校园，手机不管，上课睡觉不管，可以说上课除…
鬼影飘飘	可别扯什么站着说话不腰疼，我都辍学十年啦，当时读的学校可比衡中宽松多了，但我还是无法忍受，说走就走。 不清楚衡水中学是否戒备森严，但我想越校总比越狱要容易许多吧？那些还未脱离苦海的孩子并不是没机会跑，他们只是甘愿当老师和家长的傀儡罢了
吃火锅只吃底料i	为什么要把升学考试比喻成无硝烟的战争？
啊哦呃一屋鱼	所以 当我妈说不要学软件工程，会996 我：还有这等好事[doge]
你可以永远相信make	从一个恶心地方滚到技校去，我才知道什么是快乐
一休先生	同样分数在外省可以上一本，在河北只能上二本甚至是三本[大哭]
ayhbv	快开学了，心好累
1011--露世人	原本在电影里面大家都是可以坐着看电影的，但自从第一排的人站起来后，所有人都要站起来。
西湖醋鱼酸不酸	说句实话吧。。。。如果你不想在一堆学生中脱颖而出，考个名牌大学，有个好的未来，只想轻松一些，考个普通大学，有个普通的未来，那为什么要去考衡水呢？
南瓜瓜江kshowd	《儒林外史》讽刺的是古代的科举制度 但放在现代，依然很适用
瓜农小尼	庆幸自己读的只是一介普高，29天寒假才6本小练习，虽然成绩不高，但是压力不是很大
___-____-s	我们学校 呵呵 没有衡水命一身衡水病 照搬衡水模式成绩也就那样 吃饭时间睡觉时间无限压缩
笠清笛	真正学习的开始是大学，高中并不能真正学到什么，这些恶性竞争都只是为了分数，为了恶性竞争
沐沐沐沐心儿	作为一名在衡水模式下的学生，我只说一句话，衡水不是教育，而是分数培养基地，培养的是分数培养机器！
纯生勇闯百威	私立学校（至少是我在的学校）的学生在校领导眼里就只不过是他们的赚钱机器。[呆]
繁鹭锦鸾	现在高一，初中三年在衡水志臻上了两年半， 从初一开始就是放假早上打卡晚上交作业，一天学几课就有几张卷子说好两个星期一次假，事实上三个星期是常态，甚至有一次连上了六个星期。 我个人比较嗯……可能让人有倾诉欲吧，当时好多人都找我当树洞，那段时间确实挺压抑的，到了初三吧，我就有点神经质，一看到校门或者一想到返校就想哭，一进校门就犯高血压，后来家长给我转学了以后我才知道正常的初中生活是怎么样的。 两年半的时光投入进去，我收获了什么呢？ 收获了自暴自弃，收获了厌学心理，收获了焦躁易怒。 但我本想收获的成绩，其实什么都没有，题海战术看上去成绩不错，但一离开熟悉的题型就什么都不是 甚至我惊奇的发现我已经不会学习了，只会跟着命令像傀儡一样按部就班的麻木行动。 一旦没有了命令，我就会焦虑，不知道下一步该干什么，就一直迷茫的不行。 我很幸运还有机会改变，也想说，如果你没有目空一切坚定自我的能力，千万不要尝试…
是态度也好	我们学校还一直在学习所谓的衡水模式，真的服了
-白-鲸-	我到不觉得这有什么，，，我高中玩了三年高考考了个三本分数，不过这三年过的老快乐了。 但高考完还是觉得不行，觉得还是要复读，，这一年基本就是我自己逼自己衡水模式，最后勉强上211，不管怎么说也算是改变了自己的人生。 高三就那么一年，在保证身体的前提下，努力一年吧，所有的高三考生，加油
总是自然而然地想到你	本人高三，想当老师，浙西南的小县城。首考成绩出来了，剩下的就是211还是985。小时候一些老师实实在在的伤害了我，现在我想以后去教人做人。看视频之前我就想到时候读出来会老家教书，教初中，看视频之后感慨良多。现在先在这里小小的立个flag，除非是爱情，不然我一定会回来的。待到繁华落尽，希望我还是当初的那个少年。2020.2.26（有可能考研，不一定只读四年，梦想实现了，再来还愿）
3633340	我是一个复读生 我之前在的私立高中也是模仿的衡水模式 高一高二勤勤勉勉的读了两年 我以为我是适应了那种感觉 高三一个契机我崩溃了 本想回到家休息一会儿 结果已经收不回来了 我已经不想回到那个学校 原来我不是适应 只是麻木了 以前只不过是在崩溃的边缘 我真的崩溃了 学校初中部招新生 我们是高三啊！ 一个通知就叫我们下去练操 而且当天晚上晚自习都不上就要去练操 还要把做的不好的全部拉上去 第二天 新生来了 我们给新生“表演”了一下我们的武术操 看着新生们在那里鼓掌的样子 我不禁有些悲凉 这里就是一个深渊啊 年纪轻轻初一就要来这里 几天后 学校得到通知 第二天 什么什么领导要来视察 学校为了自己的利益根本不把全校学生当人！ 整整三天 早上6点半到晚上10点半的操练 练的不好的拉出去打骂都是家常便饭 反正两年下来我人都崩溃了 高三这年始终没有心思在这里读下去了 现在正在复读 复读的学校里面老师还…
阿希卡酱	其实我觉得除去高考，高中时期同样是培养三观以及让孩子思考自己将来进入社会之后想要做什么成为什么角色的重要阶段，而不是简单的成为一个考试机器，不然高考完选专业的时候大脑一片空白，过去三年的努力基本上就白费了[笑哭]好多人高中期间什么都不想只一心做题提高分数，除非他自己一开始心里就对未来有一个非常明确的定位和目标，否则从某种意义上来说，也相当于在做无用功……是的没错我就是在说我自己[笑哭]其实我高中并没有那么严格，自己成绩也不错，最后上了985却选了一个很一言难尽的专业，大学期间也一直很迷茫不努力，因为高中的时候无论自己还是身边人都说你将来考个好大学就行，却很少有人告诉我你要从现在开始就想好自己将来真正想做的是什么，所以我考上大学之后就不知道自己该做什么了[笑哭]我相信这绝对不是我一个人的状态，也希望未来的孩子们都能够早早地开始思考这些问题，不要重蹈覆辙[笑哭]
请在长音之后叹气	给我妈看了这个视频，她说这就是有病，我就是学习再差劲再没出息也不会把我送进这种学校，只要我能当个好人就好了[脱单doge]
所有旳命輪	我们的224运动[笑哭][笑哭]没了
TheUltimate_R	我宁愿选择快乐教育[辣眼睛]
舟空君	有些老师上课不认真教，反而让你周末去参加她的补习（讲试卷），讲的又不好，只有几个优等生才听得懂，同学大多在交智商钱，他们也听不懂，但迫于老师所说的＂自愿＂，和家长无目的性的＂支持＂，举报又说我们：大周末给你讲课，真没良心。呵呵，我不需要(๑‾᷅^‾᷅๑)
小羊冲鸭别害怕	我突然庆幸选择了石家庄二中，起码可以让我优雅的活着，作为一个健康健全的人去学习。
雾云雨里魔理沙	衡水二中，一将功成万骨枯
笨笨小鲤鱼	病态的模式，不该被模仿。 我高中的时候，学校就会组织老师团体去衡水学习，回来后革新我们学校的模式。 于是原本还有的课外活动时间越来越少，直到消失，周末从每两周一天半假变成一天又变成半天。 学弟学妹们，一开始就没经历过我们那‘宽松’的时代，落差感还会小点，而我们这一届，就真的是高中三年亲身感受着学校走向地狱模式。 好在，三年过去了[无语]
4237537	我是正中本部的，据某位老师的交际圈研究，高中知识是初中知识的3.5倍，学习初中知识的时间是2.5年左右，学习高中知识的时间是1.75年左右（一些诸如领航班的可能是1.25年左右），而衡水的做题量是我们的2.5倍，就是说，我们一节课40分的16题标准卷数学限训，衡水学生要做40题。（不喜请指正，友好交流）
FlachSing	我们学校强制住宿，虽说确实方便，但食堂饭不够，热水房供水不足，最基本的温饱都解决不了，还是只能趁吃饭时间去外面吃点东西。只有冲刺班才能拥有独立卫生间，平行班只能一栋宿舍楼用一个厕所。 晚上早说十点半放学，早上六点多就得到学校，但老师和校长都不在，我们只是少了很多睡眠时间。每晚十一点熄灯，要求读半个小时书，也就是说我们十点半放学之后到了宿舍如果不是在学习那就要被请回家。 晚自习不允许睡觉，不允许抬头看时间，如果你违反就通知你家长把你接回去待一个星期。我寻思这个貌似也是学的衡中，可惜它没衡中的命却得了衡中的病。我的学校不是市重点，我完全有能力上重点，但我不想去，我想轻松点，在普通点的高中考个前一百不仅看着好看，而且也很轻松就能达到，打算上个稍微好点的大学选个好点的专业就好了。与其争那些第一，不如如此度过，我觉得与其争夺虚幻的排名，不如好好想想，告诉自己什么才是充实，什么是快乐。 我的行为在很…
从零开始的战神	首先说说这是在批评衡水二中，不是衡水中学。 其次，真正排名前几的重点高中反而管理不太严格。我是绵阳中学的大火箭班的。单看成绩的话我也是别人家的孩子。绵中的压力的确大，但压力的来源不是学校的管理而是来自同龄人。大家都是所谓的天才，每次自习时你看见别人埋头苦干就会产生一种恐慌感，自己就乖乖的去刷题了。 至于管理我们班一个寝室6个人，平均3～4个人没交手机中午晚上玩，宿管看见了就说早点睡别玩晚了(ಡωಡ) 。我寝室里三把吉他，两架电子琴，两把小提琴。隔壁寝室还有一把大提琴（第一次看见我没想到真的有同龄人练这个每天中午玩乐器唱歌，晚上玩手机，打游戏的打游戏，聊天的聊天，宿舍里面相当自由。但手机最好别被班主任看见因为他会没收（我被没收过一个(ﾉಥ益ಥ)）。寝室里还有一堆健身器材。在教室里一定要专心听讲，因为绵中老师上课满满的都是干货，理科的各种衍生让人大开眼界基本上笔记没停过，化学和物理会专门去实…
冯濯泠	我没去衡中 但我恨衡中 我也恨河北
曹八州	不吹不黑，这种状况它不合理但也没办法，大家都卷，你不卷多付出百倍努力怎么追得上学校办学水平的差距，所以说是衡水二中而不是衡水一中，这些被划分到第二梯队学校的学生只能通过这种不是办法的办法提升成绩，以弥补不平衡的学校办学水平的差距 一个很可恶的借口:)谁让你没考上衡水一中呢[难过] ——来自一个第二梯队学生的感想（我当地的中学，一中最好，二中其次，我在二中，现已大学，个人观点）
宅在家的政委啊	违规办学，早日关停
放声给人间	我们老师说衡水再这样做五年之内必没落
也是暖风	希望衡二的学生能有一个好结果，希望大家可以找到自己想要的生活。 本人高二学生，想考到一个温暖的城市，过着小生活，可以不富裕，但想让自己活得舒服，再学一些自己想学的小手艺。 志向并不高远，但内心却很喜欢。
上课摸鱼划水真菌	我刚从衡水某二中毕业，说的都对，但是有个问题，但凡我不生在河北或者河北教育资源够我都不用这么拼命死学
ac铁铭	别指望阶级敌人为我们发声！我们的血汗会被歪曲为拼搏的“快乐”！我们对恶性竞争的抗争会被转化为无理取闹！我们的血泪会被他们粉饰为一首田园诗！恶性竞争的压力永远不会减少而是上升！我们的物质生活和精神劳顿早已差比悬殊，我们的竞争一天天靠近着人精神的极限，新的道路要由自己开辟，血汗中他们筛选捏造出一张张欺骗的笑脸，联合起来吧，不断吹鼓的气球应该由我们与智慧来戳破！
毕啸天是我大哥	我班里那些上课睡觉的是真的可怜，晚上够累了，第二天还要去挨老师打
Crepuscular_pa	我是一名山西省的初三学生，在假期里，每天都忙于写作业和背诵的作业，可能有些人不理解我们，我们白天5、6点就必须起床打卡，晚一分钟就会被训斥，每天的作业几乎从早上7点一直写到晚上10点，其中连吃饭喝水的时间都没有，且背诵都要发视频，一直到晚上0点左右才能休息，一到中午12点，对于其他人可能是吃午饭的时间，而我们却不得不在其他老师的压迫之下自己改自己上午做的试题，但是远远不及改那么简单，我们要抄下那密密麻麻的笔记，直至看都看不清原本卷子上的字迹，甚至在大年夜的晚上，隔壁的人家都是一片欢声笑语，而我们却不得不在桌前奋笔疾书，我们也理解老师的良苦用心，但是，这样真的好吗？而且这样的生活并不是一天两天，我自从初中以来，我便再也没有去过除家和学校以外的任何地方，并且，放假20天以来，我几乎就没有离开过我的桌子，到现在我已经腰酸背痛，甚至神经衰弱，而且不仅仅是我一个人，甚至有人不堪重负，一个初二的学生…
皮革马狮子	我读了三年高中，没能发现学校里一共有多少好看的建筑，有多少清澈的湖泊，有多少善良的学生，有多少美好的异性，我的十八岁，被扼杀了。
花鹅不实	现在感觉我的思想就是乱的。完全不认同现在这种畸形的制度，学习学的都是应试技巧，但是在现在这个环境里真的只能靠学习，只能靠压榨自己的精力和时间，我只能学，但也说服不了我自己真正为了自己努力学。 我觉得什么道理社会上才知道学习有多轻松什么的完全就是废话。承受力也是分年龄的，现在这种教育下的学生真的受不了，觉得这些都算轻松的人拜托好好想想让你在这种环境下你能撑几天吧。学校轻松不是用这种教育制度来压榨学生的理由，谢谢。 我们学校规定就是作业分配到每天，作业多到有的人凌晨两三点交作业，我真的好奇把青年压榨成这样还算素质教育吗。
山鬼最是多情	太惨了 我们是早七点到十点，一天十五六个小时，生产队的驴也不敢这么干活啊[doge]
秋橒玥Official	用我舅舅（长沙一中 英语老师）的话来说这种模式，完完全全就是在压榨学生的身体和精神，完完全全把孩子的天赋扼杀在童年
追寻自由的螺丝钉	衡水一中的模式只适合衡水一中，为什么？衡水一中有很好的基础设施，老师也有很好的引导性，每一个学生也是思维开放的并不死板的。 当衡水一中教出很多名校学生的时候，一群中学向衡水一中效仿，结局只能是失败。每一所高中都是不一样的，成功的模式是可以借鉴的，但是不能复制，要根据学校师生的情况来进行教学，而不是把高中变成另一个衡水一中。 我虽然不在衡水一中，但是我感觉每一个衡水一中的学生都知道自己在这里学习的意义是什么，自己要成为一个什么样的人，他们应该会很清楚，而且他们的学习时间和休息时间很合理。别的学校呢？高压的学习模式，将学生的休息时间压榨到极限，学生的心理和生理受到了很大的伤害，导致学生们感觉只要我能考上名校我就解脱了的心态。最终的效果可想而知。 我感觉衡水一中有那么多人考上名校每一所中学不是做不到，重点是如何去做，其实完全可以拿扶贫脱贫做类比，举个例子，一个地区种茶叶致富了其他地区都能种茶叶…
猫的摇篮和万有引力之虹	当今私立高中的现状[笑哭]
七弦ya	把视频顶上去兄弟们
-永夜-星辰-	分数第一，名声第二，生命第三
是阿弟鸭	生在河北，我很抱歉
冰冷热量	我有个问题不知谁能解答：衡中和豫章的差别在哪里？
opoooop	我发现衡水的基本都是二级号[捂脸]
管仙	怎么说呢，本人初二在本市的重点班，咳，我们这里寒假还算好的了，三号放到二十八号，作业也不多，也不用整天开着摄像头[笑哭]看完这个视频我还是有被震惊到，我很想知道所谓“衡水式的教育”到底是谁想出来的（我以前就特别看不起这种高压式教育，我本人还是比较刚的，曾经和布置作业要做一两个小时的语文老师刚过无数次，我们学校也要晚自习，上到八点五十也不会太晚，但是要占一大半时间考试，所以很多都要带回寝室做，这么多作业做到十一点多很正常，早上六点起来不用活了）哎，怎么说呢，反正我们班绝大部分人认为这种教育是应该的，这算是我们的教育的悲哀么，还不止这些，各种偏见啊歧视啊也很多，最经典的就是文理科歧视了吧，我文理科类的偏科很严重，文科能全级前十的，物化把我拉到了八十多名，所以高中准备选文科，身边的偏见也很多，什么学好理科的才是真聪明，学文科只要背，简直是无稽之谈，但是我觉得我的心理素质还算比较好的，只是觉得很…
剑圣喵大师123	别提了，我高中时候一个月回一次家，还特么就放半天，第一天下午放假回去，第二天下午一点上课，还特么给留八张巨难的卷子，过程繁琐的一批，我连答案都懒得抄。真的累死累活一个月不洗澡臭烘烘的生活简直连�都不如。反正高中最幸福的时候就是睡梦中想象自己毕业考上大学然后一口一口的啐在校长和老师的脸上;再有就是我和六七个朋友去正规洗浴中心蒸一下，就这么四五个小时全身心的放松啥也不用想，舒服的跟升了天一样，甚至能睡过去，然后晚上再来上几把游戏，第二天收拾收拾继续苦逼的生活。总有人就因为我们不写作业把我们扣了个不学无术的帽子，实际上我们只是一群在黑白世界中勉强寻找着自己作为人的一点乐趣(悄悄说一句，我们当年这群高中生学习都不是很差)[脱单doge][脱单doge][脱单doge]
账号已注销	这种事早就有了，为什么他一直办下去，因为有需求啊。都在说学校，但不是家长负主要责任吗？如果没有家长的支持他学校会这么放肆？大不了不上不就行了？讲道理这种学校就不是给一般人准备的，但总有人觉得自己普通的孩子不一般。
六月矣	学习是我快乐[疑惑]如果能说出这句话的 我想他一定是被鬼上身了[笑哭]
我叫素白	在我看来衡水就是个笑话，不过是利用所谓的”声望”把分数高、最好的学生收集到一块，高考分数高跟这个学校本身有什么关系？真觉得自己的教育方式很好？生源本身优秀罢了
kurumi酱赛高	本来3月1开学的，学校玩文字游戏说28返校3月1开学，然后又提前了一天，开学还联考，吐了[吐]
Rednofsky	本人曾经衡水学生 学校制定详细计划要求学生在家作息 精确到分钟 （高三因为转走所以没有继续被毒害）要求专属作业软件上传作业 曾经有一次半夜十二点刚刚过生日被电话吵醒要求提交作业 男女一起并排走算违纪 吃泡面算违纪 吃零食算违纪 下课不能娱乐 禁止除了学习之外的所有事情 曾经学校有个女生跳楼，停了我们一个月的电话并取消休假。学校放“两天”假，实际上高三第一天早上快中午才能出校门，第二天下午四点之前必须坐到班里 不同班的方法不同，我们班百分制，半个月扣满劝退，基本上违纪一次10分，扣满30听课 我们班主任不定期中午去宿舍检查学习 如果有睡觉不学习的直接开骂叫家长（这是高三上学期的一部分） 高二的时候 班主任打板子 那种打你屁股两板子一个星期都不敢坐下怕疼的那种 风油精退不掉 教育处和德育处不定期刁难你扣你分 只要学校出事 学生宿舍一切通信权限被阻止 学校借口电话系统升级停止电话 拨打教育局电…
啁啾_OuO	知道为啥不限流了吗？“假期补课”结束了，网课开始了Ծ‸Ծ
老藤瓜	我很感谢我的的高中班主任，他十分通情达理，有一天我不想学了，别人都在努力刷题，只有我一个人趴在桌子上自闭，班主任把我叫到办公室去，问我你想干什么？我说我想玩。老师说你想怎么玩？我不敢过分要求就说我想看小说。老师又问什么小说？我说科幻玄幻悬疑都有。老师说行，那你这几天上课可以不学习，去看小说，别的老师问起那就说我同意了。当时我十分解脱，仿佛高考结束一般，疯狂看小说，十分舒服。其实我和班主任聊过很多东西，他也听过我的哭诉，我十分感谢他。现在我上一个普通的一本，我知道以后的生活还是要卷，但因为他，让我想起我的高中生活时，并非全是卷，还有许多的快乐。最后，再次感谢您，我的班主任。
白玉渊椒	我虽然不是衡水学生，但我也是一名河北学子，最重要的是我们学校规章制度大部分都是按照衡一的来的 就放寒假，虽然不至于一天也不放但也只放了八天（就过年那几天） 其余时间每天早上五点半起，晚上十点半睡觉，用钉钉上自习全程开摄像头，有网课的时候去河北空中课堂上网课，但不用开摄像头（这是唯一好的一点，一般这时候我都在睡觉[委屈]） 我曾经试过在县教育局和市教育局都举报过我们学校，还好我是让外地的朋友举报的，据说别的班有举报的直接劝退了，但即便如此，举报信还是犹如石沉大海，了无音讯[大哭] 即便这样我都觉得学校不把学生当人看，真的很心疼在衡水上学的学生们[大哭]
炎瑰	我已经是个学习机器了，不甘如此又无能为力。成绩并不拔尖，但是并不差。只能说是一个消极怠工又没办法的学习机器，如果有一天我连成绩也没了，那我就真的放弃了。有时候希望自己别想那么多，毕竟难得糊涂才是最好的。可惜，我天生不是那号人。但我不是一个天才，我只是一个无能为力的普通人。
咸鱼科长	各位，我的一条对于该学校不怎么赞同的评论，一分钟内神秘消失在了评论区，按时间看评论看不到，也没有举报提醒，并且这条评论突然出现验证[辣眼睛][辣眼睛][辣眼睛][笑哭][笑哭][笑哭][歪嘴][歪嘴][歪嘴]
Siri_Shelby	看了这么多评论，其实两个字概括：吃人 说句知乎一点的话：牵扯的太多背后多少教育机构，又怎么知道饺御菊领道的亲戚没有吃股呢？那些玩金融的玩全势的怎么可能没花样搞到好处。
雨ごい	我们学校校长可厉害了，说你如果除了学习啥都会你连[doge]屁都不是，但你如果除了学习啥都不会你就是英雄。。
漠视无关事	晚安 明天还有早自习呢
Cloud-Save	不是所有人都能功成名就 我们中有些人 注定要在日常生活的点滴中 寻找生命的意义 说白了 有些人，或者说大部分人，注定就是打工穷一辈子，别说我自己不行就说别人不行 我就一个问题 你何德何能觉得自己比别人行呢
青少QS	不要让时代的悲哀成为你的悲哀
上层叙事者の狂热信徒	我感觉自己非常幸运，我曾经的高中从校长到老师的观念都差不多，即该学习的时候就玩命学，该玩的时候就放开玩。高一高二有正常的体育课，高三课程比较紧张，没有体育课但是每周三会有体活课。上课偶尔会拖堂，晚自习9点半结束，高一高二10点整寝室熄灯，高三可以延时到十一点半。5点50起床，6点50早自习
我们都在梦游	衡水这样至少有效果(学生拔尖，老师也够好)，可怕的是有些学校没衡水的本事，乱学给学生加压力，还没什么效果[捂脸]
油炸汤圆k	我现在只希望这条视频不会像那个评论一样默默消失，大家都快把这条视频顶上去，让更多人看到！！！
中联球	我妈说这很极端[捂脸]
八重女朋友--做代肝版	不就是学习吗，有那么累吗，我们天天上班的比你累多了，这还不都是为了你好[无语]（我妈原话）
yzmb_	@新华社
世㚈	我们因为疫情提前放假 原2.1放假 提前到1.16 在这期间上网课也就算了 为什么寒假期间也要上网课 甚至正月初一都有很多的作业
天真活泼小白兔	虽然我不是衡水中学的，也不是什么学霸.但是请问衡水的孩子们你们快乐吗？真的愿意学吗？ 学校是个教书育人的地方，若想教出品学兼优的学生，为老师的必须得正.就衡水中学这种素质能交出怎样的人！（仅针对衡水的制度，对于衡水的孩子我还是很佩服的） 本来我语文和英语成绩是差不多的.我初中的英语老师不怎么逼学生，然后我现在英语大约是同龄母语者水平（我十年级），学英语也比较快乐.初中的语文老师对我们施压太严重，导致我现在语文跌到谷底。两个科目两极分化。
铁憨憨刘二狗	我们学校模仿衡中的制度，高一假期就三十天，留了几百套卷子，几百页同步，因为开学要市里统一考试，还占用三天假期上网课[呆]
恰汤圆的水杯	照这样下去衡二就要取代我们衡中成为衡水教育灯塔了，这怎么能行[tv_doge] 话说为什么让我在返校前一天刷到这个啊[tv_白眼]
叶落了吗x	很累，真的很累，累到上课要靠自残清醒，笑死，困到根本疼不醒
羿童睡不醒	总会有家长给孩子说，你现在这么苦，这么累，到长大以后就会明白，长大以后就会看到更美的风景；可是长大以后看到的风景又有什么用？它真的能和儿时的快乐玩耍相比吗？那人生最璀璨的光阴，还能再补回来吗？
sharp_doip	目前初三，被老师逼得抑郁症中度，去看过心理医生了没啥用，老师们都当我矫情，家里条件也没那么好不能把钱花在治疗我这问题上所以我只能自己调节，几个月后就要中考，真的要崩溃了…我也知道自己的确心理承担力可能太脆弱了…
不若白	大学里一个河北的室友说，高中时候男女都是短发，学校也是模仿横竖，她在读高中的时候喜欢一个男孩子被班主任发现后被骂是表[疑惑]差点就放弃学业了，还好有好的父母，听别人描述真的有点恐怖[辣眼睛][辣眼睛]
永雏杏鲍菇	我�被�删�评�了，�但�我�觉�得�不�是�up删�的
吾是小可爱呦	衡二高一生，寒假期间拒绝内卷，我都服了，老师们变着法的让你每天发背诵视频，大文实验，一班的同学每天发背诵视频，我交作业交晚，直接班主任罚我一天发各科背诵视频，这卷来卷去有什么用呢？我们班里还有七八个人不去吃早饭，就为了多学一会，我都服了，这才高一啊，更绝的是有一个同学一天不去食堂，十五六岁的年纪正是长身体的年纪，就开始不吃早饭了
豆瓣酱也卖杂货铺	我之前干小学老师的，一年级孩子学到九点半，我都不知道他们学啥到那么晚，问的他们天天学习开心吗？他们都说开心啊
是谁在敲打我窗w	希望有些人在反对这种模式的时候，能思考一下自己该怎么做，自己的未来是什么样，而不是为了高中不学做借口，不说假话，其实大家都很难，你要是反对可以，但是最好你能做好，而不是空口反对，我看了评论区估计有不少高中学生，不知道可以理解你们反对，但是怎么说呢，一定要想好自己未来要怎么做，不要老用个例来说明，比如说马云，up主那种，真的那种人都是百里挑一的，大部分都是普通人
这昵称挺好	去年疫情让各种形式的网课平台成功崛起，本来只是一种应急的方式结果又被当成新的工具，即使是假期也可以远程控制的工具
ChemistryCats	一早起来发现视频火了！！ 大家记得分享，这个视频是衡二学生希望的火种！！ 记得缓存，很有可能，这个视频下一秒，就会不见……[酸了]
金闪闪是天花板	或许是现实的无奈，或许是普遍的现象。但你不能把普遍的，就当成正常的。
Artielly_	本人原衡水二中学生，被逼出了抑郁症。原来是实验班的，希望大家不要重蹈我的覆辙。学习不是唯一的出路，大家真的只要开心，对得起自己的心就好，求求了，不要再和我一样了。
开着二号机的傲娇	无奈啊，我们学校实行了衡水模式，连跑操都学衡水，课程表还多加了三节课[无语]而且把一些课都给占了，每天都整活[无语][无语][无语]学校都快成为衡水中学了[热词系列_害]
超高校级的鸽子王	渍渍渍，这学校被整改最好[捂脸]
无心云人	首先，法律是对道德的最低的一个要求。既然他已经违法违规，那他已经不符合道德，为什么还要多说？
A空白V永不言败	61万播放量没上热门，这就是啊b吗[热词系列_妙啊]
带米桶	没事，以后高考增加了体育和艺术类的分数考核，就更苦了
未央瞬杀	其实不光是衡水有这样的问题，河北其他学校现在也为了追赶衡中而效仿，很多学校其实也都是这样，教育局要么是敷衍了事要么就是视而不见，我们都已经麻木了，举报起不到任何作用，而且现在假期每天的作业都必须每科当天打卡上传，很多时候下了视频还是得奋笔疾书。
不善言辞的罗某	视频下方有衡水二中宣传视频，笑了[笑]
突进吧蔗糖	这就是一场一边吐血一边奔跑着的马拉松啊
好困啊还是睡觉吧	本人就是衡水二中学生，up说的还有你们见到的只是这所学校的冰山一角，我已经对学校不抱什么期望了，毕竟没办法转学也没办法退学，只能希望初三的学弟学妹不要因为所谓“名校”“高上线率”的招牌就来到这个魔鬼学校受苦，真的很累很折磨，身体到心灵。[呆]
Kwine	衡中的生源是关键，把衡中运行模式给五中用，也不是很管用啊，衡中不累，累的是二中，十三十四
氪钨	看到评论区一片惨烈，突然觉得乡下真好，学校也管得非常松
橼淅	那些家长如果看到了下面这些评论，他们只会说这些人是想劝着你不好好学习，这样他们才能考好
胜利需要团结	我是从高考大省出来的，说实话，我还是很佩服衡水模式的高效，可是衡水模式是衡水中学的模式，是学校保证所有学生每天能睡八个小时，是学校老师不断地接受学生的反馈然后不断调整自己的讲课模式，是学生除了高考其他的一切杂事学校都给你考虑到并且尽量给你节省时间。不是衡水二中那种把学生往死里逼。所有学衡中的学校都犯了一个惹人厌恶的毛病，没有衡水的命，得了衡水没有的病
marverick2015	长期被压迫以后就会丧失一些东西，这些东西也许就会在某一天爆发，为什么好多学生到了大学疯狂的玩，因为之前被压迫的太狠了，报复性的玩，有的甚至挂科退学，吃了高中这么多的苦结果是这个结局，很悲哀是吧
飞鸟與云	哈哈石二也是真的牛批，石家庄要封城当天，晚上直接不让放学，学校里大部分是不住宿的，都一脸懵逼。在教室里等到凌晨3点，让家长送过来被褥行李，直接全校强制性住宿，住了20多天才让出去。对外宣称二中本来就是全寄宿学校
Eternal-frost	这太吓人了吧。。。这卷到以后会不会胎教教高数啊
MIAOSANGMIAO	睡眠不足，眼睛疼的像刀割一样，头也疼的像要要裂开，可是不能睡啊，我上高三最大的愿望就是好好睡一觉[难过]
蝎子-サソリ	恶性循环，衡水教育畸形成这样只能靠国家强制力纠正了
欢喜跳跃的一条虫	好家伙，现在的时代从学生时期就开始卷啦？大饼卷一切[抠鼻]
布兰德林的猫	“你得适应潮流，跟随社会主流节奏”[脱单doge][doge][微笑][妙啊]
不爱学习的臭弟弟	石家庄的，据说我们学校十几年前我们学校是出了名的校园生活轻松快乐，成绩还特别好，但自从衡中崛起后，我们学校也开始衡中模式了
XuanYuan茶籽	河北我上的某高中：摄像头查学生违没违纪， 河北我上的某初中：摄像头查老师拖没拖堂。
Leianha	本人就是衡二高三学生，这种模式对一些学生来说反而会适得其反，但学校不在乎，因为他们真正关心的是考上清华北大的人数（实际上宣传的一百多人里有八九十个外省学生）。本人就深有体会，因为高二学奥赛一年没学文化课到了高三成绩差的要死，周围同学都比自己优秀，自己还要为每天在课上犯困后悔（这点是真的难受，这套作息并不是对每个人都合适），导致自己间接性听完班会热血沸腾，持续性怀疑人生（是真的怀疑人生，思考人生的意义之类的，甚至想过虚无主义），明显感觉到了自己出了大问题，没了积极乐观取而代之的是颓废悲观和报复性娱乐的心理。但每次你怼学校，他们只是说为了你好。听说有学生向教育局举报被留校观察了，真心不知道学校到底还有什么丧心病狂的操作。我只是希望能引起大家的关注。
南安桥淮	我高考失败了，家里没钱，我曾以为要活在一生的羞耻中。但是我的意志力在焦虑和发现美好中撕缠着。有一天，我妈妈说了一句：你生病了。我爸爸跟我说：其实，你是一个很优秀的人。我学习没有目标，唯一的目标是分数。而我考上的，是师范这个专业，像一条圣旨一样，我又去读了这个专业。我说，我想当医生，他们说，医生读出来你已经老了。我说，我想考研改变命运，他们说：你想过家里的人吗？自私自利的人。人的成功有很多种，女孩子嘛，嫁的好才是成功。太老了，没有人要的。现在的我，逆来顺受，每天都是那句：凡事靠自己，然后顺其自然吧。努力了，结果是什么都不重要。原谅那个会犯错误的自己。“活在当下”好像一句良药，然后再羞愧中发现生命的意义，在被卷入羞愧当中，周而复始。
周末统治世界	我是真觉得这种现象很病态,竞争越来越强,现在的小孩子从幼儿园就开始完成一堆课程一堆作业,有的幼儿园小孩写作业写到晚上十点！偶尔逛逛社交软件,也能看到宝妈为小学一二年级的小孩焦虑,甚至仅仅是一次考试考了九十五分也要发个帖子来焦虑。高中之前的竞争太严重,大学之后的培养却断层了,完全不成正比。。
踏风而行v	有些学校啊，没有衡水的本事，专门去学衡水的套路还学个四不像。没错，说的就是你，母校[笑][笑][笑]
魔仙胖胖	高考的神话，教育的笑话[辣眼睛]
摸鱼型牛肝	说实话，真的有那么一部分人到了大学真的变成了“高分低能”，刚进大学甚至完全不具备人际交往能力，什么话该说什么话不该说全然不知，除了高中课本内容，其他任何方面一问三不知，最后被大多数人排挤的人在我身边大有人在。读书是对，没问题，学习是可以提升人的个人素养，但是光死学真的够吗？大四有人考研继续深造，也有人凭人脉找到称心的工作，但至少在我的认知范围内，大四了规划最迷茫的人都是因为高中被压死了到大学突然解脱的人，他们在整个高中时期从来没有意识到怎么规划以后的方向，甚至到填报志愿的那一刻，只知道这个大学好所以填这个大学，专业内容进修方向浑然不知。很多人在大学抱怨自己不该选正在读的这个专业，觉得这个专业和当初想象的不一样，为什么，其实原因很简单，他曾经觉得这个专业自己有兴趣，只是因为以他刚刚高考完的认知面，只知道这么多，认为这就是他最喜欢的了，当你读完大二大三，接触了越来越多的事物以后才意识到，好像…
开朗淩凌漆	当一个“不正常人”进入一个“正常”的社会时，人们会把他视作异类，疏远他，最终这个社会把他逼成了人们眼中的“正常人”
拉风科技	讲一个很搞笑的事，我在读高中的时候一直是班上第一，但是年级排名不高，一百名开外（我们班是个垫底班），然后班上就有个风气好像是我把他们成绩搞的不好一样，我平时就该学学，但一点都不“努力”，绝对不让休息时间被读书霸占的那种，问题是班上同学就是考不过我，而且绝大部分都是看起来很努力的人，结果到了高二开始这群人就结成同盟天天阴阳怪气我，我高中一个人靠着讲台坐了三年，班主任安排的。之前都还不是很明白，到了高三反而看开了，高中看小说，文学，哲学一点没少，整个人的性格都是在那两年塑造好的。
阳炎野分	我女儿才四岁，一堆人就让我给她报班，补习，学英语，学写字，我是这么怼我妈的，首先她普通话还没说好，然后，现在她还要学习擦屁屁，用筷子吃饭，用遥控自己挑动画片，上了小学就没童年了！
柠檬味的薄荷苏打水	不只是衡二，我朋友在衡一也是如此
-老浩-	说实话，我感觉这里出来大部分都得是厌学人，累着了 30岁前的学习奋斗热情 用尽了 。透支了
鹿妹妹可可爱	[热词系列_知识增加]讲的太好了鸭[热词系列_三连]
hdylpl	小时候的梦想:端着ak47杀穿学校 长大时的梦想:当老师虐待学生[doge]
高中的茶	成年人站着说话不腰疼
半条命的小龙虾	作为一个学生，我一直都有一个疑问，为什么中国的小孩都那么内卷，怎么不见世界级别的学术奖有几个中国人？
想ju家	大抵又是一颗石子，被丢进了湖面，等涟漪晕开之后，湖面依旧平静如初，闪着刀子般粼粼的波光
ASW-G-31	笑死，从原来的检测学生能力，到现在的为了考试而考试，不错，那些真正上了岸的，能考上优质大学的人，或许能够成为各自领域的天才和大佬，那那些被淘汰的普通人呢？失去梦想是一件可怕的事情，而我现在已经不知道未来要干什么了[微笑]
bili_90772800461	《内卷是人类退步的电梯》
笨比猪猪超变态OvO	免费玩家也是付费玩家的体验项目之一[小小约yoo_惊呆了]
胡桃の狗QAQ	无所谓，这很中国
代号猎鸮	这年头坐个牢怎么还像上学一样……[无语]
_Nox-Eternis_	衡水二中就是依托答辩
劳资菜刀呢	想起来某次国庆假期，一共三天的假期，放假第一天早上6.30被钉钉会议吵醒，被通知班级前15名需要全天开钉钉学习，班干部监督，全天开摄像头，要求能看到桌面，从早6.30到晚上10.00，就三天时间，那时心里的痛苦与失望，现在想起来还刻骨铭心，毕生阴影了属于是[无语][无语]
广东普宁仔	那我们职校生呢，真不懂啊算了
暖色诗人	应试大于一切[doge]
马葛洪	有人生来就代表着胜利 而我们这些普通人所能做的就是找到自己存在的意义 看看这世界吧 开开你的眼界吧 抬头看看天吧 我们都是井底之蛙 我们是人类 很渺小 所以一定要想清楚自己的意义 努力做到不为资本服务
弗德里希	搞笑的是一群家长还觉得学校这样管好，这样就卷的过人家了，我就呵呵，我高中是搭上时间最多，学习效率最低的一个时期。
6131245	我是高一新生，石家庄精英中学，快开学了，我想问下这个学校怎么样。
酷爱小说	说的很好，我很认同，问题就是，这些家长还能刷到吗？刷到之后，又会看完吗？看完之后，他会不会还是和以前一样？[捂脸][捂脸][捂脸]
不想当提线木偶	我即将新初三，暑假期间就没好好出去玩的时间，8号放假，10号上补习班，期间放了几天假，但由于作业根本没出过县！8月初补习班即将结束，结果学校老师又开网课，明明补习班老师讲的是新课，和学校老师讲的内容一样，语文老师却说什么让我想清楚权衡利弊，他们讲的新课下学期就不讲了，补习班最后一天7号我都没上，一天100多啊！8号我堂姐结婚，结果上午我还参加婚礼，下午就被班主任强制要求上课，上午坐在去婚礼现场的车上钉钉还响个不停，群里那个姓田的（英语老师，特讨厌，班里大多数人都反感她）还通报批评……本来以为15号就结束了，结果17号又开始了，上到27号，而27号，是我亲姐到大学报道的日子！整个假期，我都没出过县啊！如果有好心人就替我举报我们学校吧，巨鹿新育红
Scz_若尘姐	《后科举史》
祝融天官	我要是能回到我初中那会，我一定当着老师的面，骂他，他当时就是对我们说，衡水多么多么好，tmd，好个屁
君莫笑叶修修修	三百六十行，行行出状元，但是家长只知道一行那就是逼迫，他们自己说的是对的这一行
孤身碎影	好家伙，原来我的暑假那卷是衡水模式[囧]
中国某幻小潮大番茄丶	我有一次周末去学校做核酸，本来以为做完就走，人家临时决定再上一上午的课[无语]
山西团团的保安队长	我以后的就业意向也是老师，对我来说，有些事情，我可以无视那些畸形的规则来做。我可以不对我自己的前途负责，但我不能不对我负责的同学们的身心健康和长远发展负责！[热词系列_锤]
昼夜火鹤	现在鸡娃已经不是正比了 还这样呢 孩子以后废了
不做风神很多年	去完成梦想？家长：你在想P吃
快乐海滕	从来如此，便对吗！我只活一次，我为什么要按照别人的成功论来活呢？！！！如果没有人反抗，那么哪怕成为异类，我也要为自己而活
神--不会流血	突然感觉人生这么的难
那菈威猛鱼	我想做一只猫，每天晒太阳
和欧碧莉恩贴贴	这视频要是转给家长第二天我B站就上不了了
小铃铛菌	其实我也跟父母讨论过这个问题，但是我父母说，你不吃学习的苦就要吃生活的苦，每天都给我这样洗脑，我觉得这不是吃苦而是上刑
小企鹅wa	我看完了这条视频越来越觉得灭霸做的一点毛病都没有
Moonbeam_Brume	想起来我高中时楼梯上印的口号里有一句话“两样一睁，开始竞争。”然后我就和同学给它加上了了“两眼一闭，永远熄灯”[吃瓜]
RuoJi520	我姐温州翔宇中学[doge]（真的）
Wreckgar	净给�推送这个，看完也无力改变，还把�的身体气坏了
中国联不通官方客服	大家不应该盯着事情的现象看，应该盯着事情的本质去找，衡水模式在我看来挺成功的，毕竟很多人因此考上了好大学，改变了自己的人生，但这种成功不是我们想要的。同样是高考，为什么他们的题比我们简单，为什么同样的努力下他们比我们优越，河南已经再打击高考移民了，衡水模式的根本在于教育资源分配的问题。提高一分干掉千人，高考大省这话都会说，教育资源优秀的地方可从来不会说这话，他们还会嘲笑你这种模式，累不累啊[嗑瓜子]，说了这么多，没别的要求，给河南来两所985211吧。
希雨か落花	那我们该怎么办?
_发发嘚_	20级衡二毕业生，真心觉得母校也没这么可怕。学校确实有说话做事比较偏激的主任，但是大多数老师还是非常非常负责的，每天晚自习老师都会挑几个学生单独沟通，关心我们的学习和生活问题。毕业了，真的感激母校。
佛扮鬼	Up中间那句劝15岁的孩子去学手艺真的没必要。高考是他唯一一次公平竞争的机会，哪怕考个三本，专科也要比年纪轻轻去学手艺强。一个15岁的孩子连高中毕业证都没有，你如何让他未来在社会立足。15岁的孩子年少冲动，人生观价值观尚没有建立完全。up主作为一个成年人，仅仅是轻描淡写的一句他想学就让他去学啊。恐怖如斯。
农药车神	发个评论还要验证码是几个意思[疑惑]
果果的微光	首先肯定阿婆的说法，但是个人觉得视频只是在输出情绪，并没有给出解决问题的建议。衡水模式虽然有各种各样的问题，但也确实帮助了很多家庭普通的孩子改变了人生。
_汽水儿_	好家伙，删评可还行，也不知道是up删的还是官方删的，可真有趣
有芝ll	本人初三，成绩中上，不是很遵守所谓的校规，理想是改变教育界，只想说兄弟萌别这么难受了！忍一下子，未来是我们的，教育界会由我们掌管，时机成熟，有能力的人会如雨后春笋般冒出来。忍一下吧，几年就好……
庸子の刨冰老头	我就是二中出来的孩子，20届二级部的。这个假期关于衡二的视频就没消停过，说二中强制开钉钉视频，露出手，每天早上坚持早读，啥啥啥的各种不人性化，惨无人道，我就想说一句，我们20届高三的也是这么过来的。经历高考过后，我非常理解二中这样的做法，我就想问你们二中的应届生一句，你们反对钉钉照着自己，反对露出手来，反对早起晚睡，你们这样是为了什么？不就是图一时舒服，去开点小差，去多玩会吗？你能保证没有摄像头看着，你能好好学习？高三就是该努力，全国的高校都在卷，比你们卖力的大有人在，大学的名额就这么多，你不进则退。 有人说：“这么读死书有什么用？也就上个大学了”，到这我就想问你，你不想考个好大学来二中干嘛？去别处啊，别的高中轻松的多，你读了这么多年书不就为了上个好大学吗？ 还有，说老师怎么怎么严，老师也很苦的你知道吗？假期里还要天天开着钉钉看着你们写作业有没有走神，还要给你们解答问题，上学的时候还要天…
人设崩坏的阿莲	嘿，很抱歉打断你� 耽误您20秒时间 如果可以的话 请你点进去看看这位父亲 @15花开 关注一下河南南阳二中的校园恶劣事件 也许你的这一眼 就会让真相大白 拜托了（转） 注：朋友，我的本心只是想去让更多人知道，请各位不要误会这是道德绑架啊！
Crolk_qwq	支持正义摆烂，刚上完两周的网课
mark_458	习惯了，我们初三今年寒假说放4周，就放2周零6天，作业最多65页，最少38，平均50页，一分真的是500+人，我们只能学
Lazy纸片	“你们现在这个时代是最幸福的，花着家长的钱，只需要学习就够了” 我好不容易心动一次(指兴趣爱好），你却让我输的，这么彻底……哈哈哈……焯!
いらない無酱	但是我相信，在不久的将来，下一届孩子们都必将不再受到衡水模式的压迫，这需要我们的努力。——来自一个衡中学生
凉了的-小马	此时夜幕覆盖华北平原，外面盖着一层薄薄的雪。我不能出去因为我摄像头还开着呢
KEPR-1	预 备 大 审 判 1/70
Dreamhomeless	当代教育适合考试 但..... 不适合人类 请让三体文明来教教人类什么叫做正确
现在完成时havedone	"你只有不断奔跑，才能停留在原地"[辣眼睛][无语]
轩半邪	第二版《儒林外史》在哪里？
迷人的糊糊	希望大家也关注一下初中教育，广灵三中新任校长在去年下旬上任后强制将在校时间延迟到晚上九点，最终使广灵五中，六中先后也延迟到九点后，广灵三中竟将在校时间延迟到十点，并强制学生周六上课，最终导致全广灵县的中学都在疯狂内卷，希望大家也关注一下。
小绿Lix-LG_0124	这和豫章学院还有什么区别？？？
皮皮涛灬灬	看了这么多，社会就是这样再经过无数筛选后又回到了社会达尔文。弱肉强食，你可以不好好学因为学习累，但不学就输了，这是前辈给我们的经验，也是考试分数给我们的感受。看着排名看着比较谁心里都会有触动。这样玩命的学需要的就是认同感需要的就是别人的羡慕，也就是马斯洛需求层次中最高的自我实现（装逼）。装逼没什么问题，展现自己的优秀让别人无法反驳这个逼就装到了。但是我觉着吧我羡慕那些装逼的人，我也想装，可惜没有那种毅力。所以只能发发牢骚打打字鄙视一下这种行为
好日和_	现在的初中生也蛮苦的，我初中的时候本来自己学都挺正常的，班主任嫌我还是不够优秀就天天叫上我的家长一起压着读书，后面我直接就不想学了，初三遇到疫情就上网课，本来17天的寒假又提前4天开始上课了，三个月的网课我一节也没有听，中考前最后一次市质检那段时间我还有些心理问题了，每天都不想活，在学校就是自残，晚自习也不想去。但是中考的时候我运气比较好，卷子很简单也没有考体育，勉强考上了一个省一类校。现在高二了，老师天天倡导我们内卷，国家禁止补课了就鼓励我们找单补，一个小时300r，不补习的还好被老师说。同学间也不知道怎么回事一个比一个能卷，我初中时心理有问题导致我现在一直没有干劲，就没有参与内卷。结果我不卷还会被同学嘲笑。连我的父母都觉得现在的学生太累了，学校里面天天内卷竞争，学生累家长也累，倒不如不生。而且不仅是学校，社会上很多领域都在卷，为什么现在的生育率越来越低了一些人心里真的没点数吗？
月下觀影	很好，中国拿了一个，谁都不想拿的第一
M陈-	“假期是用来干什么的，是用来超越的！”我每个学校的校长说话都会说这个，我真的想死了，假期不是休息的吗！！！！！？！！？？？[大哭]
风羽无影	纵死我分析出了种种社会现象的黑暗本质，也没有能力逃脱啊 ！
杀心灭意	直接自杀解脱啊
肖亚斌	谢谢我们的校长还算有点理智[大哭]
不吃榴莲ing	十四岁到二十五岁的青年们,要学习,要工作,但青年时期是长身体的时期,如果对青年长身体不重视,那很危险。青年比成年人更需要学习，要学会成年人已经学会了的许多东西。但是，他们的学习和工作的负担都不能过重。尤其是十四岁到十八岁的青年，劳动强度不能同成年人一样。青年人就是要多玩一点,要多娱乐一点,要跳跳蹦蹦,不然他们就不高兴。以后还要恋爱、结婚。这些都和成年人不同。 我给青年们讲几句话: 一、祝贺他们身体好；二、祝贺他们学习好；三、祝贺他们工作好。 我提议，学生的睡眠时间再增加一小时。现在是八小时，实际上只有六七小时，普遍感到睡不够。因为知识青年容易神经衰弱，他们往往睡不着，醒不来。一定要规定九小时睡眠时间。要下一道命令，不要讨论，强迫执行。青年们要睡 好，教师也要睡足。 --《青年团的工作 要照顾青年的特点》（一九五三年六月三十日）
不吃早餐der做梦	我要是真的懒的话我连课都不听，补课就是个笑话[doge]
臭人先辈	盲猜你们在找水军[藏狐]
冷剑木呆呆	视频里的“唯物主义”应该是“唯物质主义”，而不是我们哲学上的唯物主义
舅舅家喔喔	今年元旦我们学校让通校生去学校上自习，谁不来就记违纪。当时班级群都骂疯了，胆子小的匿名问候老师全家。[笑哭]
某科学的路人桑	看不见的资本家垄断了大部分资源，偏偏留下一点资源让下人竞争，然后他再神秘地说： “适者生存”
燁孔君	衡水中学最终只出来了一群只会做题不会全能发展的废人
Soco司瓷	自杀： 家长：游戏的错小说的错，你就是在找理由！解释？啥子解释！都是在找理由！
我是KV1	一首《神圣的战争》《战斗仍将继续》《马赛曲》《远东游击队之歌》《你可听到人民歌唱》和《秘密集结》，送给衡二的同志们。
小弈君呀	初二生现在有些慌，不知道该怎么办好
史矛Ao	维护的家长也就站着说话不腰疼[辣眼睛]
沉是搏	12:09 我庆幸，我已经分辨出来了。我现在就是想学一门手艺，然后直接去挣钱。 谢谢up主，你认同这条路。
ydiig	这个时代正在出现一些病态，不然男人又不女人的流量明星，随后又影响到一些人开始孩子化，还有某些学校也是越来越内卷，最重要是还有学校跟着学习，这个时代从某方面说在退步，这个退步跟某些人息息相关。
茵蒂克丝派蒙	脱离苦海了，但我很难拯救众生
不吃胡萝卜的小月兔	当个普通人不好吗？[无语]
想赚小钱钱去看比赛	我很幸运，在本地最好的高中，我们学校的音体美课程正常，老师不占课，活动也挺多的，留给我们自主学习的时间很多，而且老师和我们就像朋友一样，学校也注重我们的全面发展（我是淮中的，有校友吗？）
西南燃气无限公司老总	＊你大声呼救，但是谁也没有来
Pilates_煜	“你看那个孩子，那是他的错吗” “他玩具被抢的时候你在他的身边吗” “他知道社会生存的资本是成绩” “当他不会笑的时候，有谁会在意！” (非原创)
路灯不挂东西就不改名	这里是一名初三狗，虽然说没那么夸张吧，但是因为住在三线城市，好的高中就一两个，想上真的只有挤破头才行，压力真的不小啊[奋斗]
我就是起名废一个	“学习不是为了我们，是为了你!” 学习不是为了我，是为了国家，我爱这儿
没关系是酱酱啊	现在真的太卷了，我都读到博了，寒假导师以延期威胁我们不让回家过年，期间除了大年三十到初二三天以外，导师每天早八点到晚十点待在实验室，来晚了就会发微信问“为什么没来，你们在学校是加班的，不是放假的！”。
亿只_	我是志臻的，已转学，支持up，现在过得很好
桂宫直江	我记得疫情的时候qq群里在转发衡水的一个孩子因为扛不住跳了，但新闻被压下来了。
電流結界師	希望我们每个人都能为内心深处最真实的向往而奋斗[拥抱][拥抱]
牛岛若利义分明	余震传过来 我们：惊恐…… 老师：继续讲课，小震不用跑，大震跑不了 [微笑][微笑][微笑] 消防演习警报声都没了，我们依旧听着老师讲课 [微笑][微笑][微笑] 只要学不死，就往死里学
不朽鱼	初三那年老师羞辱我 说这是为了我的学习 还说我以后一定会感激她 高二那年 班主任将怎么学习交给了我们 犯了错他不会找我们麻烦 而是提醒我们自我责任担当 体育课每周他给我们多加一节 哪个老师也不能占用 他支持每一个学生的兴趣 他平等对待着每一个学生 因为我坐的位置靠墙 墙有些脏 他支持我用自己喜欢的海报（纸片人老婆）修整 而他也时不时坐在我后面看书 他曾经用纸写出来了我们班的每一对情侣 但他并不反对 他也是我中学课程中唯一把自习当自习上的老师 他在上面看书 我们在下面自习 我们班成绩全学校倒数第一 但我们的卷子每一份每一次他都给批语 我有几次没有写完 他的批语是让我加油 我错的多了他给的是鼓励 我对的多了 他则是恭喜我 直到现在 我也没有像初三那年那个老师一样恨一个不逼我的老师 反而我很恨那个羞辱我一年的（）
白眸纯	可笑，满腔杜康浇心愁。 可笑，散尽千金割血肉。 可笑，破灭人欲竟不休。 可笑，一部机有罪千秋。 可笑，时与代更人埋头。 可笑，我亦缚手待饮鸠。 可笑，熬出此卷又进圈。 笑看顽童复入卷，一番指点。 俯首社畜不知倦，都是为钱。全钱权犬。[doge]
尊荣T	衡水，呵呵，就是压榨来的高分
lucky灬白茶	最美的风景就是能好好休息一整天没有任何人和事打扰
你游本质太太乐	永！别！了！牢！笼！[脱单doge]
莲香-风墨静	很多人说，到大学就轻松了，真的吗？到大学又要面临社会生活的双重压力，也就是说，从初中开始，就休息不了了，只有到老年才能休息[捂脸][捂脸][捂脸]
日落时远去	我现在上大二，觉得挺迷茫的，经过了高中三年我已经不知道到了大学有什么别的动力让我去为之努力，希望可以早点找到目标吧
一只吴铭仕哒	认真地看完了整部视频，认真地把这个视频转发给了父母，然后…… “看完啦？” “嗯，看完了。” “看完了…有什么想法吗？” （单纯是好奇家长对这个视频观点的看法） “（完全不在意的表情）没啥想法……（轻笑）只能说，人家孩子确实成才了。” “……” （愣了半天不知道该怎么接话） “…哈，哈，也对……” 话题结束 …… …… ……还能说什么呢。[捂脸]
蒼井明歩也许曾经活着	总有人告诉你快乐教育是阴谋。什么现在玩以后吃苦。其实是家长的无能。。。只是因为他们不愿意接受自己的孩子拿着几千块的工资庸庸碌碌一个人地活着。他们有自己的梦想无法实现。他们想为了弥补婚姻的遗憾所以开始帮忙找对象。这些都只能去逼迫孩子。因为他们自己做不到。我个人觉得这不是阴谋论。只是一种选择。有的人不接受阶层上好的人越来越好自然会选择努力。有的人愿意平凡一辈子活在群众中快乐过一辈子。不是吗？
枫屿忻辰	永远不要相信苦难是值得的，苦难就是苦难，苦难不会带来成功。 苦难不值得追求，磨练意志是因为苦难无法躲开。 ——余华《活着》
一号档案	这点都受不了？那还学什么，找个厂上班吧
小仓唯的cv是镜华	这么一看，广东省挺好的
那一杆烟熏我眼	想想以前的我们读书的时候还真的很幸福了[捂脸]现在这些00，05后们可真的比我们这些奔三的90后还要惨[跪了]
罐子里的鱼-	你要知道衡中衡二的成绩并不一定是他们教的好，而是他们选了一批本来就能考的好的学生，到处撒网拔各地尖子，我上学那会还有南方来的，衡水本地的连五分之一都不到，这五分之一的本地学生最后高考成绩只能说一般，那些上线率全是复读生和外地生撑起来的
安安的小钱钱	有什么办法，这是穷人一辈子唯一的机会……
无语至夏	现在内卷简直病态，就连考驾照排队都能卷，早上8点开始考试，6点就有人站在那了[捂脸]七点你就别去排队了，因为排队也是下午考
ioejies	人刚到高一，文科生，预想到了高中会很累。 他们告诉我6点放学的时代不存在了，走读生8点多放学，住读生九点多，大概都是快到十点到家/宿舍。 还有一大堆作业要写，老师说着要背这个背那个，抄这个笔记和那个笔记。 行吧，反正都是“必要的”。 事情做完，收好书包，抬头一看十二点半。 第二天…啊不对，应该叫今天，五点半就得爬起来。 要上课的。 到了高一下的第二个星期，他们又告诉我周末要上课。 现在没有什么休息日了，虽说上课时间稍微短点，但都是连堂啊。 周六七点到学校，晚上六点给你放出来，到家一看八点多了。 周日还是八点多放。 上课多了，作业多了，脑子转转转转转，除了睡觉的时候就没停过。 人生真糟糕。 我一大学的朋友说：“别慌，等你到了大学，事情会更糟糕。” 我直接就呆了。 合着内卷卷到哪都不带停的。 从初中卷到高中，高中卷到大学，大学卷到社会，压榨压榨再压榨。 人类根本就不是什么“高级生物”。 我根…
#NAME?	江苏省宿迁中学寒假，周末补课，并且收费 （顶我）
小萝莉脸白并没有擦粉	我们学校吧 没有衡水的教育资源 但是和衡水有一拼 还有那些说闲话的 你没有经历过就没资格发言[微笑]
爱吃糖的皮皮	书上嘲笑范进中举，现实却人人都是范进
passerbyウ	但是这又有什么意义呢，除了增加同学们的愤怒和厌学情绪以外又有什么作用？你没有办法改变现状，虽然这不是你的问题，因为想改变现状的人没有能力，有能力改变的却不愿意改变，与其告诉我们每个人都已经意识到的事情，不如激励学生好好学习，以后当了教育局局长，自己去改变这一切。看了你的视频，教育局的人不会改变的，他们早就意识到了学校存在的问题，他们要想改早就改了，学生看了，家长看了又能如何？我们做不到自救，只能眼睁睁看着自己被学校机器化，一点点被麻痹，但是也无能为了。现在的中国已经不是靠鲁迅的一篇文章就能激起一阵热潮的中国了，面对眼前境况最好办法就只有服从，就算是不上普高上职校，也是走教育局给铺好的路，成为他们让你成为的人，如何能摆脱内卷呢？比起在这里徒增愤怒，不如好好学习，等自己有能力再去改变这个中国，拯救中国的学生们，其实在青春努力一把，也是很有意义的，至少不能把自己宝贵的青春都挥霍浪费掉，衡水的做…
_complex__	我转给了我妈，我就知道，我妈说：“我觉得这个人吧，就是站着说话不腰疼。谁不是这么过来的，不是为了考试。”[热词系列_知识增加]
開訫逗逗	衡水赶紧死吧 做好从地图上都消失
诸星喜雄	音乐美术取消，活动取消，表面工程，画大饼，有的点个赞[OK]
高土豆豆子	以我自身经历来说这种真的很没必要… 我是高考大省的十八线县城上的高中，一直到高三才开始没有星期六星期天（之前每周至少放一天），高一分文理科前还有音乐和美术课、政治历史等文科啥的，每学期都会有全校拔河比赛哈哈哈（我们班一直很弱），从来没有上过补习班（大家都不上补习班，没必要啊）。班主任也不查作业，他认为要自己安排时间和学习计划，高中三年基本上没咋熬夜。 这样想，自己高中真的蛮幸福的，最后也上了个985（虽然不咋地）。班里一本率100%，现在大四，发现高中同学保研的特别多，且保到很好的学校（武大、科大、交大这种）。
空諃	不会真的有人觉得上大学就轻松了吧[doge]
陈一一_nh	我们高中某湖南top2，全国能排得上号的……高一高二的音乐美术课，主课老师从来不抢。高二生物选修一，老师带着我们酿酒、腌泡菜、做霉豆腐，老师办公室里还炸过一个酿酒的塑料瓶[捂脸]……高三的时候，体育课每周两节一直上到一模。 高一高二从来没有补课，高二升高三的暑假补了一周课，寒假是自愿报名自习，没有老师管你，班干部和轮班的家长负责签到。 高三刚刚开学的时候，我们班班主任把每一个人单独叫到办公室，聊现在擅长和弱势的科目，聊想要去的大学和人生目标……当时身处其中不觉得有什么，现在想起来，那一场谈话不仅仅影响了我的高三，给我的高三提供了目标和动力，那还是我第一次“自己”对“久远的未来”有了少许的规划…… 高三住宿的舍友是txl，中午喝醉酒在宿舍里疯，下午班主任找ta谈话，聊得特别深刻……聊完之后舍友像是变了个人一样[笑哭] 我在高三上学期，每次月考之后都会和学习小组的同学出去团建，唱K和密室逃脱…
爱吃爱喝爱扯皮	我举几个例子你们就知道怎么办了：陈胜，吴广，李自成，朱元璋[doge][doge]
布拉金斯基老婆	衡水十三中的毕业生，说实话，比衡水二中好很多，但是真的很想让人yue。我现在还记得我们有一次跑操，一个校级主任给我们开会，当着两个级部的人说：“白校长就是我们的风水”而且网课真的yue，坐的我腰疼眼疼。但老师们更辛苦，我们高三班主任夫妻两个都是高三老师，因为疫情封校，起码一个月没有见过女儿，他女儿也就五岁吧。真的，我现在回忆起来很感激我的老师，但是我真的不喜欢学校这种生活。最后欢迎校友扩列啊，我现在在河北师范大学。希望各位都可以有一个美好的高中生活。[歪嘴]
Anarches	扪心自问一下 你们除了考试还会什么？
莫得宁	其实衡水不仅对学生狠，对老师也狠[笑哭]
_Cynthia____	我们班有个男生家长举报了班级作业太多 我赞同那个男生的观点[doge] 老师还要求 记住哈 要求送锦旗 太气了[囧]
crystrallove	To be，or not to be，that is，a question
--哈哈哈蛤哈哈哈--	还是有人分不清衡水中学衡水一中衡水二中[喜极而泣]
粉红豹1900	@观察者网 观察观察？
施主您的头掉了	初中老师：到高中哪个老师还管你，到时候你就轻松了 高中老师：到大学你们就天天放假可以自由的玩了 大学：你们不好好学毕业了连工作都找不到
Whjudy	最恐怖的就是现在的家长已经不满足于学生除了学习什么都不会了，以我一个朋友为例，她家里要求在保持优异学习成绩的情况下学习钢琴舞蹈唱歌主持，把兴趣班硬压成竞争的一部分
比薄荷还凉w	学习机器，这一点都不碳基生命[无语]
百合味奶昔	我是江苏高中高一的学生，年级前50的，我不喜欢被压迫的感觉，老师一逼我，我就不想学，轻轻松松不好吗？ 班里别的学生死命学，就是学不好，那就是方法有问题，可偏偏老师就鼓励我们这样学，一个个行尸走肉似的，没点兴趣爱好，太压抑了
abjekt	衡卷中学，都给他卷完��
然陈-nbx党黑礼服	都想抢好位置，问题位置就那么多，
合适的昵称吧波浪	最可悲的昰每个人都知到但改不了
葉子醬啊	累了，毁灭吧
Joaquiny	一日富翁在海边散步，看见一个渔夫悠闲的躺在沙滩上晒太阳。 于是富翁问道：“你为什么不出海多打几船鱼呢？” 渔夫懒懒的问道：“我为什么要多打几船鱼呢？” 富翁说：“你每天多打鱼，多拿些到市场上去卖，你就能挣更多的钱啊。” 渔夫问：“我挣更多的钱干什么呢？” 富翁说：“你挣很多的钱，就可以在海边盖间大屋子，然后躺在沙滩上晒太阳了啊。” 渔夫说道：“可我现在不正在沙滩上晒太阳吗？” 大河千里，只饮一瓢，我们所一味追逐的，到底是什么？
灬Alive	本科生，想分享一点自己的看法… 家长或者老师鼓励学生努力学习，或是学生自己努力学习，简单的说，比较直观的目的是，“为了让学生有更好的未来”。这没有问题，但是付出的代价是什么? 如果是“辛苦三年”，是在学生能接受的范围内“辛苦三年”，那无可厚非。但是当这个“代价”不断的增大，超出了学生能承受的范围，还值得吗? 极端一点，当学生不堪重负，zisha了，值得吗? 最初，家长、老师、学校、学生……的初衷是“让学生有个好未来”，牺牲三年，换取更长时间的“美好、幸福”。但是现在的问题是，这三年的“牺牲”可能会影响学生一辈子。拿我自己说，我是河北人，竞争比较大，加上我个人的一些原因，高中焦虑很严重，还有轻微的抑郁（经过诊断的），吃药调理慢慢高考完恢复了，但是到大学，有时候还是会犯。三年影响的，不仅仅是高中，还有以后！这是重点！我算是比较幸运的，程度轻，加上还有老师家长同学帮助，但尽管这样，还是很痛苦。…
非典型性欧皇	谢邀，正中学生，普通班年级前十，现大学毕业，当时的我们没有那么多校规，顶多不能带手机不能早恋，我甚至还能在超市买饮料，现在再看我们高中，全军事化管理，不让喝饮料，早起跑步提前了十五分钟，晚自习晚下课，我这都觉得已经很过分，我当时甚至可以自习课满走廊串找老师唠嗑[无语]
p1ople	我们雅礼压力不大，社团、比赛都很多………… 但是我们一本率也有百分之九十多（全国高中排名差不多前五）[喜极而泣][喜极而泣][喜极而泣]
Patrick_Bettman	之前一波人在说停止妖魔化衡水中学，现在又开始集体声讨。。。
请吃红小豆叭丶	从小就会因为考试没考好哭，现在会为了考证没考下来哭。以前一直觉得熬过高考就好了，上了大学后就发现所有人都在拼命考研，现在一看考研内卷的太严重了，我现在都不敢想22年考研能不能上岸[笑哭][笑哭][笑哭]
渡日闲	至少在小学中学可能还有志同道合的朋友，到了大学考研要么是降维打击的天才学霸、要么是007的拼命考霸，如果是以前是靠学校助推才考上大学的学生恐怕连进入考研赛道的信心都没了。
雪花不是雪	有的学校是没有衡水的命有着衡水的病
科普默示录	公立的豫章书院[微笑]
我是橙子但不是橘子	别人都生病了，你不生病就是异类
蠡湖月晓	江苏人笑看衡水老师表演。[偷笑]江苏某重点周末放半天已经被骂不人性了，不过因为学渣多所以家长们还能容忍学校调教。而同市另一个重点，高一双休，高二高三单休，稳居全市第一。现在我们这里问题也是补课过多，不过补的都是文艺才能。[歪嘴]
孜然烤腊肉	衡水模式，但没有衡水的基础设施，也没有衡水的师资能力，学生更没有衡水的学业基础。然后把我们逼疯
袁绍33333	你说的这个只局限于普通学校。贵族学校没有这么难受。等我上了大学以后我认识了很多朋友。他们很多家里有钱，从贵族学校出来的，稍微努力，就可以去国外念本科，而我们累死累活也很难去搞留学。然而现实是，很多知名企业都会率先考虑国外名牌大学。
啊好快的刀	想问问从这种高中出来的同学 你们对终生学习还保有热情吗
阿墅S	学校是这样，公司是这样，平静且压抑，随缘吧，管不了了，明明不想随波逐流，但齐天大圣变成斗战胜佛，杨戬变成(司法还是啥)天神，老板的加班都拒绝不了，白天没事晚上一堆做不完就说能力不行想当初他们都是加到凌晨两点的，早上五点就能起，wow真厉害，随波逐流都不怕，格格不入就会被淘汰。。。抗压能力不行，左右我都不行，累了转行吧，完全没有繁衍的动力了，爱谁谁吧，熬夜看看动漫，挺好的。最近感觉经常想不开，明明只看动漫就好了为啥又推荐这些让人难受得新闻，先把自己的生活活着吧。关注着但又是 没有 为他 做贡献 做努力的一天。
向日葵很无语	看到评论区里这么多同学难受的经历，我发现自己过了一个很开心的高中。从小到大一直在四川现已大三普通二本，高中时，我严重偏科，虽然平时一般考五百多点，但高中三年我的英语从来没及过格，一般都在六十分左右（小及格挺多）。我所在的班也是普通的班级，这成绩在班上算靠前，班级压力也不大，所以我经常有空就跑去上网，中午两小时午休，有时候和家里人说在学校午休，然后上午最后一节上完就溜去网吧，下午一小时吃饭时间也偶尔会去，叫上几个好朋友开一盘lol ，什么班级solo赛啥的，甚至晚上闲着无聊了，父母刚好出差去了，下了晚自习十点多直接去网吧战斗通宵....这一切很快乐，玩得很开心，而我学的也开心，对数学化学物理感兴趣，不用老师讲自己也在自学。基本上有这几门课撑着其他课虽然差点但也还凑合。家里人也没给我太大压力，知道我从小到大就是个网瘾少年，看着我成绩稳上个本科也就可以了，也没多管我。曾经看着别人目标985、2…
我居然是路痴	我现在高三了，但是对学习真的没一点兴趣了，最多一节课能有一分钟没在发神就很不错了。虽然感觉有点对不起父母但是我真的感觉不想学习了。想以前我还是特别特别的喜欢学习，虽然比不上别人但是我有努力的学，想学的东西也很多即使只有三分钟热度最起码我有这个兴趣。现在学习别逗我了，表面上对父母说自己在努力了但是到底事实是什么只有自己知道。别说课程的学习了，现在我连游戏也没有想要玩的欲望了，一天最大的兴趣就是睡觉，放假回家我绝对是一天睡觉时间比拿手机时间长的人[脱单doge]
含鸭量百分百	我们这最好的学校（我听说的）感觉还蛮轻松的，中午有两个小时午休，还可以回家吃饭。我们学校，把全体高三每周两节体育课都调到周三周四，因为但凡有什么事，比如考试，一定能把体育课冲掉[无语]我们老师都说我们这一届是放假最少的一届，本来应该半个月放一次，经常有各种各样的原因三个星期放一天[无语]那些原因非常的可笑，把我们当傻子似的，还有发那个什么调查表，就是调查老师教的好不好啊什么的，看到那个我就想笑，我没见过这么可笑的东西。每次有什么重要的考试，比如合格性考试（我江苏新高考模式第一届）要集体坐车去别的考场的那种，吃大锅饭，平均要价一顿下来划将近40块钱，我不觉得他们把高考看做我们学生的什么重要考试，反倒像是给他们捞钱的绝妙机会[无语]还有发那些教材活动单什么的根本不用，重新发什么一年好卷，38套，然后收钱。我以后才不会感激什么学校的教育，mad老子凭本事考上的高中，还还被搜刮了那么多钱，还没的…
孔默默就付款	教育事业不能当教育产业发展，育人和放牧不能一个方法，不然可能会导致为了追求上线率等而忽视孩子的心理，孩子不努力可以辅助性的去管，但像这种管理方式我觉的有点过了。
甘蔗_zhe	刚看到弹幕上说一时的痛苦和一生痛苦 我是真不知道怎么想的 反手一个举报加屏蔽 这种人我是这辈子都不想看了
面壁者42	“在衡水二中的教学研讨大会上研究两个问题：加快建设素质教育和继续提高高考高分人数。在无视学生基本生活的情况下，直接研究第二个问题。”
DeltaA1	还好小学读完就出国了[doge]不然真得读到自闭
方黎-	无奈，不想被淘汰就努力学吧，什么？学不好，学一门技术吧。学历不代表一切。也许一门技术更适合你！至于普通学习不行，技术学习不行。这样我只能为你祈祷�了，不，不一定再看看吧，看以后时代会怎么发展吧！愿君前程似锦，前路无阻……
hhhh咳咳	我之前压力大刷b站的时候，看到一个即将得病即将离世的小女孩，大家都围在她的身边鼓励她，满足她的愿望，说实话我有点羡慕（没有任何侮辱病患的意思）那时候我有个很荒谬的愿望：我想得癌症哈哈哈，最好是寿命还有一年的那种。这样我就可以去我想去的地方玩，和我的朋友叙叙旧聊聊天，吃点我想吃的东西，写写日记散文，看着病房透窗的一方阳光发呆，沿着古巷慢慢散步，每天都坐在山上看日出，给家人写很多很多信，想很多很多之前来不及思考的问题，看很多很多之前不敢花费时间看的书，我要一整天逛B站也没有负罪感，我要一整天不用学习也不会承受妈妈恨铁不成钢的目光，我要不背单词也可以吃饭，我要周围的人不再讨论该怎么超越对方，而是都来告诉我生命的灿烂，愿我勇敢，每个人对我的期待就是健康地活着，然后在生命即将结束那一刻，微笑说，我这一生很好，很长。
特战司令官郑柄宙	以前：成功等于百分之九十的汗水加百分之十的智慧 现在：“成功”等于百分之百的血水
传说之勇者	国内老师严点起码比米国的快乐教育要好。另外良好的教育是大部分人改变命运的通道，劝人从心不读真的不好，因为确实有人以前学习不咋样后来就突飞猛进的，反正我有保研的同学以前高中成绩也不咋样。
柴柴茉莉	真tm荒谬[doge]
买不起卫龙	有些私立学校只知道图利益，根本不会为学生身心健康着想。施压没有错，没有压力哪来的动力？但是这些学校有想过过度的压力会造成什么后果吗？出了人命就用那点钱敷衍，学习成绩不好就怪游戏，毕竟每个人对知识的接受能力是不一样的。真的，这种学校真的让我感到ex
槲黎youko	分数不是一切，他们大人不明白，但我希望我们能明白，无论如何要开心的活着啊，其他的算个屁
酸奶西瓜梓	我觉得衡二没有大家想的那么不堪，建议大家体验一番就知道我为什么这么说。
八二年的信阳毛尖	我校高一到高三7:30-16:30不拖堂放学，大家高度自觉学习，每年清北复交数量还是很好看，本质还是学生愿不愿意干，学不学的懂。压迫没用的，适合自己的道路才有用，勤能补拙也是有上限的。
见异思迁的东西	终于看到有人站出来了。我曾经还去应聘教师，这个学校把应聘者的毕业证等各种证件扣押，否则不让入职，但很多应届生确实“法盲”，如若辞职需要扣2万元不等“违约金”，这种违法行为也没人管…
北音南乐	我们学校也是学这个制度，尤其吃饭时间特别短，算上打饭跑过去加上回班级一共不到二十分钟，然后去年就有好多人因为这个肠胃炎了，但是学校只是挂了个条幅说什么禁止餐后跑步，我就想问多五分钟不让学生那么慌怎么了[微笑]
FLY非非	关于这些问题我觉得这样反应是不够的，咱重点得有证据。我班主任经常喝完酒来上晚自习各种恶心的臭骂，尤其是地域黑，我是云南人，但我就想问问云南怎么了，山清水秀，不美好？还有一次校长调查，第二天就来给我们一顿臭骂，还要把我踢到c班，（我是a班的，也就是火箭班）于是我买了只录音笔。其实我想说的就是，证据！咱一定得搞到证据，这样才能干翻他们！
蒲喷喷猫猫历险记	说实话...在我一个学生眼里...虽然这样显得我眼光局限太小，我觉得这样和封建科举制有什么区别...以后我考上大学会发疯我都觉得可能
兎图	孩子是人，不是机器，就是机器不停工作，发条也会断掉的。他们也要休息的呀。
世界-正位	提前培养孩子适应996
简称为泉	顶起来！ 这种视频必须支持，希望UP继续加油[口罩]
3_box	救救我吧…好累
靠CP续命的咸鱼	我现在也是因为受不了这样的学习模式退学了。。。我中考成绩很好，也去了一所重点高中，但是那种学习模式真的好吗，真的能学会东西吗。。真的身心疲惫。所以我好好规划自己，去读了3＋2，之后再好好提升学历，毕竟学历确实很重要。（不过去读职校不要游手好闲，要好好学一门技术，不然也是混日子）
RUND_	简单点吧， 我拿个同学举例， 我的后桌，天天补习，下课做题，成绩中上， 但除了学习什么都不会了， 聊啥，他都不懂，看都知没手机， 聊歌，他就知道老歌，估计没网， 聊家务事吧，他说忙学习没干过。。。 就离谱！！（我和他谈过，他不喜欢这样过） 我这狗贼，成绩中间，不偏不倚 要啥有啥，做菜卫生，出谋划策，啥都能干， 结果他努力确实，却每次都只进步10-15分， 而我呢，天天出门混日，直接每次狂升40分， 这是什么道理？ 学为己有不为人，身为己用不求人， 作业学习尽为之，可做任事守法之， 又何必在意别人对你的评价如何呢 话到底回到初认命竟然是不可能的 那又为何要认这个不为己活的命呢 未来就知道苦了？ 我叔大学毕业，现在公司被卖， 被炒，搞到去卖二手车养家了， 哼？(ノ=Д=)ノ┻━┻ 苦？你做啥事不苦，钱多就不苦了？ 是我10元牛奶巧克力苦， 还是你40元纯巧克力甜？ 你咋就这么想不开呢？
闵玧其的一缕头发	我不想生孩子是因为我不想我未来孩子向我一样每天都学到想死，要是生了也会让她在国外读[OK]
好想搞可爱的万叶啊	我们学校算是我们市最好的中学，我是在实验班，经常听到老师说∶你看看人家衡水中学，你们本来就笨就这点苦都吃不得，人家本来就聪明还那么努力，笨鸟先飞听说过没？学不死就往死里学！ 刚刚刷了一遍评论，真的就心疼衡水的哥哥姐姐们，我在我们班拼死拼活的学都只能勉强算优生，你们一定很累吧抱抱你们[给心心]
水银loskol	世界上本没有路，人走多了，变成了路 但不是唯一的路…
木叶银河	“有文化的野蛮人”
乌拉乌拉乌拉乌拉怪	想起以前英文的衡水体，，，，像打印出来的一样工整漂亮，，我不是说它不好，它肯定也有它的优势的。毕竟老师都会强调书写嘛，可是所有人都是打印的，那还有什么个人呢，手写答题卡的意义又何在呢。我个人是比较喜欢流畅有点连笔的字体的，平常买的字帖也是这种风格的，可是后来我去书店买，人家都推荐衡水体，我要的基本都没有了，，，两三年没买过字帖的，也不知道现在怎么样了，反正当时心里怪难受的[难过]
不会破防的橘子	为了让学生提前适应996[笑]
oppppplease	我妈真的在一直夸这个学校，就很想让我上[笑]
为能天使献出生命	人已经麻木 心早就死了（二中学生）
B站大佬就是我	不敢苟同，up主可以说是衡水中学有问题，但是关于评价标准以及人生的赛道论述值得商榷。
毫无才艺的小付同学	唉 高三党 表示都是真的[进击的冰糖_溜了溜了]
山间原野a	说实话我们高中是私立学校然后把就学费钱挺贵的，而且管学校不咋严但在小事上就斤斤计较，带零食啥了还说不让带（但是大家都带哈），而且我们学校还学习衡水。 我今年高二早上5点20起床晚上收拾收拾就要到差不多十一点才睡，上高中挺累的压力大，而且上高中后感觉交际还要维持就觉得挺累的
孤夜冷月x	吉林学生，衡水真的就是被神化了。 我们学校就一直在学衡水 我想不通为什么要学衡水 可能，衡水就是指定教育吧。 可笑的是，学校学着衡水的教育，没有衡水的学生 [呲牙][呲牙][呲牙]
_韦文杰	我直接在你评论区摆摊 茄子炒肉盖浇饭 ¥ 13 西葫芦炒肉盖浇饭 ¥ 13 青椒炒蛋盖浇饭 ¥ 13 木耳炒肉盖浇饭 ¥ 14 番茄炒蛋盖浇饭 ¥ 13 青菜炒肉盖浇饭 ¥ 13 土豆炒牛肉盖浇饭 ¥ 13 白菜炒肉盖浇饭 ¥ 13 洋葱炒肉盖浇饭 ¥ 13 红烧鸡块盖浇饭 ¥ 16 葱爆牛肉盖浇饭 ¥ 15 葱爆羊肉盖浇饭 ¥ 16 红烧牛肉盖浇饭 ¥ 15 孜然牛肉盖浇饭 ¥ 15 孜然羊肉盖浇饭 ¥ 16 土豆烧牛肉盖浇饭 ¥ 15 蒜苔炒牛肉盖浇饭 ¥ 15 蘑菇炒肉盖浇饭 ¥ 14 鱼香肉丝盖浇饭 ¥ 14 红烧鸡块盖浇面 ¥ 16 葱爆牛肉盖浇面 ¥ 16 葱爆羊肉盖浇面 ¥ 16 红烧牛肉盖浇面 ¥ 16 蘑菇炒肉盖浇面 ¥ 15 蒜苔炒肉盖浇面 ¥ 16 番茄炒蛋盖浇面 ¥ 14 青椒炒肉盖浇面 ¥ 14 土豆烧牛肉盖浇面 ¥ 16 孜然羊肉盖浇面 ¥ 16 孜然牛肉盖浇…
Ccoooookies	石家庄的学校刚开始是没有晚自习，自从衡水中学越来越变态，市里的学校就课也越来越多，到我高三的时候每周休息就周日休息四五个小时
Canavalancher	就和电影爆裂鼓手一般，高压之下可能会产生天才，但是大部分还只是炮灰而已
神里神气大豆子	衡水某一所的学生说一下感受，确实和别的学校的不一样会给你无形的压力，比如说送你来这学校了，这么严你还学习不好，是承认自己笨还是不好好学？并不是所以学生都适合衡水模式，比如我本人，所以自己孩子不是那种踏实的就不要送到衡水去，在我看来是不利于孩子心理发展的，结果只会适得其反。再说一下衡水中学和衡二，我区别一下，虽然衡水严，但我敢说衡水一中是衡水里最人性化的一所中学（我复读的时候读过一年）他会满足你所有的学习条件让你学习，什么影响你学习的都会给你最大化得满足，不同于其它衡水学校，想让马儿跑的快还不让马儿跑的吃草，就拿洗澡这个事衡水一种就已经做的太好，相比于衡二，衡中只要你节约时间天天都能洗澡，衡二就不然，除了放假，一般你是没条件洗澡的，除了洗凉水。而且ls"bl"在衡中很少发生，而在衡二就不一样了，如果说压榨衡水是远远比不上衡二的，所以如果大家说衡水模式那就一块说，如果单独说，对不起除了成绩衡…
微夏珍惜初凉	你怕是也要消失了，还要被罚款，还要被骂，还要被威胁[doge][doge][doge]
是晁宸啊	河北的学校基本上都是这样的 ，大多数学校都是跟着学衡水模式 ，而且像我们这种小地方的，本来生源就不咋地 ，学生质量参差不齐，就是因为升学率 ，我们晚休的时间是10:50 ，早读5:30 ，个别班甚至一度提前到5:20 ，而在这个网课期间，我们最后一节晚自习10:30下，早读依旧是5:30上。而且我们吃饭时间只有15分钟 ，我们班在我们的教学楼是最高层 ，每次往下跑的时候，到二楼路就已经堵死了，五分钟去食堂 （来回），五分钟排队 ，吃饭也就不到五分钟 ，因为班主任有时候会提前回班，然后在门口卡人，迟到了就不让进班 。我们学校在我高一那年 ，我听过的就有三个孩子跳楼 ，但是我发现好像根本没有人管 ，我们有个老师跟我们说过 ，在学校跳楼的最好别跟学校打官司，学校有人脉，有门路，耗也能把你耗死 。我们高二的时候国庆正好是七十周年 ，结果学校根本不想给我们放国庆假 ，全校学生到处举报，斗争了一周，…
吃雪糕也放辣	在这种模式下出来的学生，高考可能会是他一生唯一的高点。
奈奈子NakoNya	这种东西不是花点钱就砸下去的吗？其他人没去举报就一个人去举报肯定枪打出头鸟
小猪佩震	这个视频的观点我完全赞同 但是我害怕 我害怕因为这个视频让部分学习不好的uu们又有了不学习的理由 是的 我们该思考现在的教育模式 不过别忘了 大部分的我们都不是光靠爸妈就能活下去的 切莫忘记了自己不得不承受的悲惨命运 也不要自以为的站在发展的高地去蔑视正为了生活而拼命的人们
根本没把我_放在盐里	和离 衡水外几千公里外的某师大附中差不多了
snow000020	刚开学恨不得天天晚上哭，一进宿舍门宿舍的人都在哭
VEANS灬ST	现在全河北乃至全国都在逐步像衡水模式靠拢
可达yaZzz	突然想起来前段时间衡二女生各种露出让衡二出丑的瓜？ 不知真假，但是我现在突然觉得他们很绝望[捂脸] 我想，我该帮帮他们，帮忙宣传。
阿尚owo	不是衡水的，坐标山东临沂，早上五点半起床晚上晚自习视频到9：50，都习惯了…
菜虚鲲殿下	但凡家长有这么努力，他们的孩子也不用上这学校
奶渣饺子	说实在的，有些学生也变成了恶龙 还好，我活了十几年，无论是身边的家长，还是遇到了老师，都不是这样的大人 相反，他们似乎都是一个个下定了决心，想要把我们从这泥水里拉出来 而真正把我按向深渊的 是那些已经被内卷麻木了的学生
Eminem_-__-	儒林外史这本清代的书 讽刺了封建礼教对读书人的毒害 我觉得这本书说是在讽刺当下也不为过 但是最讽刺的是儒林外史是现在的必读书目[辣眼睛]
籽诺er	很多人都在说人生不只有一条路，但他们会对学历低的人嗤之以鼻，把学历高的人捧得高高在上，于是学生们就觉得只有这条路才能获得尊重与赞扬，从古到今都有人说惟有读书高，这种东西已经潜移默化的印在很多人的灵魂里了。
某科学的俄式飞行员	@希姆莱_official 你开的勃艮第学校麻烦自己负责，谢谢[doge]
白某的白某就是白某	这和科举有什么区别
鬼影飘飘	老师累？这是我今年听过最好笑的笑话
[truncated: 109,347 more rows]
[truncated: 1 more columns]
